# Supplementary material for: Functional and evolutionary analysis of host Synaptogyrin-2 in porcine circovirus type 2 susceptibility
Source: PLoS Genet. 2023 Nov 27;19(11):e1011029. doi: 10.1371/journal.pgen.1011029 (PMC10703400; doi:10.1371/journal.pgen.1011029)
Supplement: S1 Table — (XLSX) [file pgen.1011029.s002.xlsx]

## Sheet: Raw_MOI1_PCV2b
PCV2b
MOI = 0.00025
Viral Copies
Clone	Fraction	Time	qPCR Triplicate	Infection Replicate	Cq	Starting Quantity (SQ)
emSYNGR2-del	Cell	0	1	1	24.5364	72458.6
emSYNGR2-del	Cell	0	2	1	25.1535	49321.6
emSYNGR2-del	Cell	0	3	1	25.2842	45461.9
emSYNGR2-del	Cell	24	1	1	23.4757	140365
emSYNGR2-del	Cell	24	2	1	24.3884	79463.4
emSYNGR2-del	Cell	24	3	1	24.3314	82340.1
emSYNGR2-del	Cell	48	1	1	21.2435	564369
emSYNGR2-del	Cell	48	2	1	21.3714	521106
emSYNGR2-del	Cell	48	3	1	21.4709	489781
emSYNGR2-del	Cell	72	1	1	19.5167	1.65584e+06
emSYNGR2-del	Cell	72	2	1	19.8886	1.31328e+06
emSYNGR2-del	Cell	72	3	1	19.8823	1.31843e+06
emSYNGR2+p.63Cys	Cell	0	1	1	20.7153	784433
emSYNGR2+p.63Cys	Cell	0	2	1	21.2621	557851
emSYNGR2+p.63Cys	Cell	0	3	1	21.3231	537041
emSYNGR2+p.63Cys	Cell	24	1	1	22.3543	282380
emSYNGR2+p.63Cys	Cell	24	2	1	23.5557	133531
emSYNGR2+p.63Cys	Cell	24	3	1	22.8532	206901
emSYNGR2+p.63Cys	Cell	48	1	1	18.21	3.73908e+06
emSYNGR2+p.63Cys	Cell	48	2	1	18.1593	3.85922e+06
emSYNGR2+p.63Cys	Cell	48	3	1	18.3183	3.49513e+06
emSYNGR2+p.63Cys	Cell	72	1	1	17.528	5.72031e+06
emSYNGR2+p.63Cys	Cell	72	2	1	17.5175	5.7577e+06
emSYNGR2+p.63Cys	Cell	72	3	1	17.4289	6.08454e+06
wtSYNGR2+p.63Arg	Cell	0	1	1	21.9352	366680
wtSYNGR2+p.63Arg	Cell	0	2	1	22.2706	297497
wtSYNGR2+p.63Arg	Cell	0	3	1	22.2462	302062
wtSYNGR2+p.63Arg	Cell	24	1	1	20.075	1.16918e+06
wtSYNGR2+p.63Arg	Cell	24	2	1	20.6486	817708
wtSYNGR2+p.63Arg	Cell	24	3	1	20.749	768086
wtSYNGR2+p.63Arg	Cell	48	1	1	15.8298	1.64873e+07
wtSYNGR2+p.63Arg	Cell	48	2	1	16.2927	1.23544e+07
wtSYNGR2+p.63Arg	Cell	48	3	1	16.4668	1.10837e+07
wtSYNGR2+p.63Arg	Cell	72	1	1	14.7072	3.31935e+07
wtSYNGR2+p.63Arg	Cell	72	2	1	15.0184	2.73402e+07
wtSYNGR2+p.63Arg	Cell	72	3	1	15.3138	2.27419e+07
emSYNGR2-del	Supernatant	0	1	1	28.7416	5268.22
emSYNGR2-del	Supernatant	0	2	1	29.0618	4315.09
emSYNGR2-del	Supernatant	0	3	1	29.1565	4067.65
emSYNGR2-del	Supernatant	24	1	1	25.6475	36250
emSYNGR2-del	Supernatant	24	2	1	26.1222	26964.1
emSYNGR2-del	Supernatant	24	3	1	26.267	24636.9
emSYNGR2-del	Supernatant	48	1	1	25.6776	35577.1
emSYNGR2-del	Supernatant	48	2	1	26.196	25753.1
emSYNGR2-del	Supernatant	48	3	1	26.2097	25534
emSYNGR2-del	Supernatant	72	1	1	25.0861	51438
emSYNGR2-del	Supernatant	72	2	1	25.4447	41134.1
emSYNGR2-del	Supernatant	72	3	1	25.6541	36099.9
emSYNGR2+p.63Cys	Supernatant	0	1	1	28.8438	4943.35
emSYNGR2+p.63Cys	Supernatant	0	2	1	29.0525	4340.14
emSYNGR2+p.63Cys	Supernatant	0	3	1	28.8539	4912.17
emSYNGR2+p.63Cys	Supernatant	24	1	1	24.7712	62592.7
emSYNGR2+p.63Cys	Supernatant	24	2	1	25.2195	47333.6
emSYNGR2+p.63Cys	Supernatant	24	3	1	25.326	44293.3
emSYNGR2+p.63Cys	Supernatant	48	1	1	22.2738	296913
emSYNGR2+p.63Cys	Supernatant	48	2	1	22.4732	262211
emSYNGR2+p.63Cys	Supernatant	48	3	1	22.5996	242339
emSYNGR2+p.63Cys	Supernatant	72	1	1	20.9169	691800
emSYNGR2+p.63Cys	Supernatant	72	2	1	21.271	554771
emSYNGR2+p.63Cys	Supernatant	72	3	1	21.3154	539620
wtSYNGR2+p.63Arg	Supernatant	0	1	1	28.7095	5374.7
wtSYNGR2+p.63Arg	Supernatant	0	2	1	28.6712	5504.55
wtSYNGR2+p.63Arg	Supernatant	0	3	1	28.9096	4744.66
wtSYNGR2+p.63Arg	Supernatant	24	1	1	27.2483	13364.1
wtSYNGR2+p.63Arg	Supernatant	24	2	1	28.2428	7189.54
wtSYNGR2+p.63Arg	Supernatant	24	3	1	27.4686	11649.5
wtSYNGR2+p.63Arg	Supernatant	48	1	1	22.0314	345349
wtSYNGR2+p.63Arg	Supernatant	48	2	1	22.153	320131
wtSYNGR2+p.63Arg	Supernatant	48	3	1	22.3226	288020
wtSYNGR2+p.63Arg	Supernatant	72	1	1	17.988	4.29416e+06
wtSYNGR2+p.63Arg	Supernatant	72	2	1	18.2574	3.63024e+06
wtSYNGR2+p.63Arg	Supernatant	72	3	1	18.4133	3.29411e+06
emSYNGR2-del	Cell	0	1	2	21.2052	880106
emSYNGR2-del	Cell	0	2	2	21.7453	643255
emSYNGR2-del	Cell	0	3	2	22.0189	548783
emSYNGR2-del	Cell	24	1	2	25.1113	91147.3
emSYNGR2-del	Cell	24	2	2	25.6949	64953.8
emSYNGR2-del	Cell	24	3	2	25.6083	68301.7
emSYNGR2-del	Cell	48	1	2	23.3964	246663
emSYNGR2-del	Cell	48	2	2	23.5949	219817
emSYNGR2-del	Cell	48	3	2	23.5875	220761
emSYNGR2-del	Cell	72	1	2	37.0955	86.7546
emSYNGR2-del	Cell	72	2	2	26.2501	47058.4
emSYNGR2-del	Cell	72	3	2	27.0407	29736.7
emSYNGR2+p.63Cys	Cell	0	1	2	22.8803	332833
emSYNGR2+p.63Cys	Cell	0	2	2	23.3799	249027
emSYNGR2+p.63Cys	Cell	0	3	2	23.4447	239845
emSYNGR2+p.63Cys	Cell	24	1	2	22.1912	496526
emSYNGR2+p.63Cys	Cell	24	2	2	23.3003	260805
emSYNGR2+p.63Cys	Cell	24	3	2	22.5511	402912
emSYNGR2+p.63Cys	Cell	48	1	2	18.1818	5.09103e+06
emSYNGR2+p.63Cys	Cell	48	2	2	18.2341	4.93865e+06
emSYNGR2+p.63Cys	Cell	48	3	2	18.5113	4.20466e+06
emSYNGR2+p.63Cys	Cell	72	1	2	16.3852	1.44465e+07
emSYNGR2+p.63Cys	Cell	72	2	2	16.5932	1.28027e+07
emSYNGR2+p.63Cys	Cell	72	3	2	16.5156	1.33928e+07
wtSYNGR2+p.63Arg	Cell	0	1	2	21.7537	640122
wtSYNGR2+p.63Arg	Cell	0	2	2	22.2743	473154
wtSYNGR2+p.63Arg	Cell	0	3	2	22.2382	483179
wtSYNGR2+p.63Arg	Cell	24	1	2	20.035	1.73606e+06
wtSYNGR2+p.63Arg	Cell	24	2	2	20.4969	1.32772e+06
wtSYNGR2+p.63Arg	Cell	24	3	2	20.619	1.23688e+06
wtSYNGR2+p.63Arg	Cell	48	1	2	15.8353	1.98784e+07
wtSYNGR2+p.63Arg	Cell	48	2	2	16.2138	1.59573e+07
wtSYNGR2+p.63Arg	Cell	48	3	2	16.3792	1.44964e+07
wtSYNGR2+p.63Arg	Cell	72	1	2	14.7074	3.82609e+07
wtSYNGR2+p.63Arg	Cell	72	2	2	15.0177	3.19548e+07
wtSYNGR2+p.63Arg	Cell	72	3	2	15.2397	2.80909e+07
emSYNGR2-del	Supernatant	0	1	2	27.9196	17853.2
emSYNGR2-del	Supernatant	0	2	2	28.4232	13327.8
emSYNGR2-del	Supernatant	0	3	2	28.9652	9729.88
emSYNGR2-del	Supernatant	24	1	2	26.8802	32641.4
emSYNGR2-del	Supernatant	24	2	2	27.2251	26719
emSYNGR2-del	Supernatant	24	3	2	27.2815	25858.1
emSYNGR2-del	Supernatant	48	1	2	25.3601	78888.8
emSYNGR2-del	Supernatant	48	2	2	25.8018	61045.5
emSYNGR2-del	Supernatant	48	3	2	25.7776	61909
emSYNGR2-del	Supernatant	72	1	2	23.6631	211280
emSYNGR2-del	Supernatant	72	2	2	24.1284	161266
emSYNGR2-del	Supernatant	72	3	2	24.2354	151556
emSYNGR2+p.63Cys	Supernatant	0	1	2	28.8721	10269.9
emSYNGR2+p.63Cys	Supernatant	0	2	2	28.8173	10601.8
emSYNGR2+p.63Cys	Supernatant	0	3	2	28.9629	9742.74
emSYNGR2+p.63Cys	Supernatant	24	1	2	25.1552	88853.1
emSYNGR2+p.63Cys	Supernatant	24	2	2	25.4418	75235.7
emSYNGR2+p.63Cys	Supernatant	24	3	2	25.5753	69624.4
emSYNGR2+p.63Cys	Supernatant	48	1	2	25.3192	80785.5
emSYNGR2+p.63Cys	Supernatant	48	2	2	25.4467	75021.3
emSYNGR2+p.63Cys	Supernatant	48	3	2	25.5756	69610.4
emSYNGR2+p.63Cys	Supernatant	72	1	2	20.7834	1.12431e+06
emSYNGR2+p.63Cys	Supernatant	72	2	2	21.0319	973280
wtSYNGR2+p.63Arg	Supernatant	0	1	2	29.9546	5478.25
wtSYNGR2+p.63Arg	Supernatant	0	2	2	29.7793	6065.18
wtSYNGR2+p.63Arg	Supernatant	0	3	2	29.9446	5510.33
wtSYNGR2+p.63Arg	Supernatant	24	1	2	26.3303	44915.8
wtSYNGR2+p.63Arg	Supernatant	24	2	2	26.5015	40667.4
wtSYNGR2+p.63Arg	Supernatant	24	3	2	26.6225	37907.6
wtSYNGR2+p.63Arg	Supernatant	48	1	2	22.6152	388204
wtSYNGR2+p.63Arg	Supernatant	48	2	2	22.7331	362517
wtSYNGR2+p.63Arg	Supernatant	48	3	2	22.9733	315327
wtSYNGR2+p.63Arg	Supernatant	72	1	2	18.1568	5.16546e+06
wtSYNGR2+p.63Arg	Supernatant	72	2	2	18.5094	4.20921e+06
wtSYNGR2+p.63Arg	Supernatant	72	3	2	18.6344	3.91469e+06
emSYNGR2-del	Cell	0	1	3	24.4148	155466
emSYNGR2-del	Cell	0	2	3	25.081	104837
emSYNGR2-del	Cell	0	3	3	25.2481	94968.8
emSYNGR2-del	Cell	24	1	3	25.4328	85144.7
emSYNGR2-del	Cell	24	2	3	26.0164	60291.3
emSYNGR2-del	Cell	24	3	3	25.9827	61503.2
emSYNGR2-del	Cell	48	1	3	24.1719	179479
emSYNGR2-del	Cell	48	2	3	24.3166	164760
emSYNGR2-del	Cell	48	3	3	24.339	162588
emSYNGR2-del	Cell	72	1	3	21.1239	1.08872e+06
emSYNGR2-del	Cell	72	2	3	21.3016	980138
emSYNGR2-del	Cell	72	3	3	21.3044	978481
emSYNGR2+p.63Cys	Cell	0	1	3	22.3198	536724
emSYNGR2+p.63Cys	Cell	0	2	3	22.9521	369267
emSYNGR2+p.63Cys	Cell	0	3	3	23.0162	355519
emSYNGR2+p.63Cys	Cell	24	1	3	22.4652	492501
emSYNGR2+p.63Cys	Cell	24	2	3	23.6612	242773
emSYNGR2+p.63Cys	Cell	24	3	3	23.1023	337870
emSYNGR2+p.63Cys	Cell	48	1	3	18.7715	4.37658e+06
emSYNGR2+p.63Cys	Cell	48	2	3	18.8212	4.24987e+06
emSYNGR2+p.63Cys	Cell	48	3	3	19.1301	3.54028e+06
emSYNGR2+p.63Cys	Cell	72	1	3	18.2962	5.79734e+06
emSYNGR2+p.63Cys	Cell	72	2	3	18.4153	5.40294e+06
emSYNGR2+p.63Cys	Cell	72	3	3	18.3955	5.46658e+06
wtSYNGR2+p.63Arg	Cell	0	1	3	21.8631	703156
wtSYNGR2+p.63Arg	Cell	0	2	3	22.326	534744
wtSYNGR2+p.63Arg	Cell	0	3	3	22.3726	520213
wtSYNGR2+p.63Arg	Cell	24	1	3	19.7053	2.51934e+06
wtSYNGR2+p.63Arg	Cell	24	2	3	20.3034	1.76875e+06
wtSYNGR2+p.63Arg	Cell	24	3	3	20.4186	1.65225e+06
wtSYNGR2+p.63Arg	Cell	48	1	3	15.5438	2.95257e+07
wtSYNGR2+p.63Arg	Cell	48	2	3	16.2912	1.89767e+07
wtSYNGR2+p.63Arg	Cell	48	3	3	16.4857	1.69153e+07
wtSYNGR2+p.63Arg	Cell	72	1	3	14.5694	5.25392e+07
wtSYNGR2+p.63Arg	Cell	72	2	3	14.8357	4.48827e+07
wtSYNGR2+p.63Arg	Cell	72	3	3	15.1242	3.78426e+07
emSYNGR2-del	Supernatant	0	1	3	29.7123	6775.4
emSYNGR2-del	Supernatant	0	2	3	30.1775	5145.71
emSYNGR2-del	Supernatant	0	3	3	30.4027	4504.11
emSYNGR2-del	Supernatant	24	1	3	27.4568	25719.7
emSYNGR2-del	Supernatant	24	2	3	27.8291	20637.1
emSYNGR2-del	Supernatant	24	3	3	27.9336	19399.9
emSYNGR2-del	Supernatant	48	1	3	27.3601	27233.2
emSYNGR2-del	Supernatant	48	2	3	27.7817	21223.1
emSYNGR2-del	Supernatant	48	3	3	27.823	20711.2
emSYNGR2-del	Supernatant	72	1	3	25.5986	77192.5
emSYNGR2-del	Supernatant	72	2	3	25.5754	78258.3
emSYNGR2-del	Supernatant	72	3	3	25.7591	70199.5
emSYNGR2+p.63Cys	Supernatant	0	1	3	28.7328	12093
emSYNGR2+p.63Cys	Supernatant	0	2	3	28.859	11223.2
emSYNGR2+p.63Cys	Supernatant	0	3	3	28.8971	10973.2
emSYNGR2+p.63Cys	Supernatant	24	1	3	24.9879	110771
emSYNGR2+p.63Cys	Supernatant	24	2	3	25.3236	90826.1
emSYNGR2+p.63Cys	Supernatant	24	3	3	25.577	78182.5
emSYNGR2+p.63Cys	Supernatant	48	1	3	25.8628	66023.6
emSYNGR2+p.63Cys	Supernatant	48	2	3	26.0062	60654.2
emSYNGR2+p.63Cys	Supernatant	48	3	3	26.1072	57139.1
emSYNGR2+p.63Cys	Supernatant	72	1	3	22.6572	439629
emSYNGR2+p.63Cys	Supernatant	72	2	3	22.9816	362876
emSYNGR2+p.63Cys	Supernatant	72	3	3	23.1716	324300
wtSYNGR2+p.63Arg	Supernatant	0	1	3	30.0572	5525.14
wtSYNGR2+p.63Arg	Supernatant	0	2	3	29.9441	5907.4
wtSYNGR2+p.63Arg	Supernatant	0	3	3	30.1482	5235.64
wtSYNGR2+p.63Arg	Supernatant	24	1	3	27.1156	31470.8
wtSYNGR2+p.63Arg	Supernatant	24	2	3	27.3195	27895.4
wtSYNGR2+p.63Arg	Supernatant	24	3	3	27.5254	24697.6
wtSYNGR2+p.63Arg	Supernatant	48	1	3	21.4319	907436
wtSYNGR2+p.63Arg	Supernatant	48	2	3	21.6148	814392
wtSYNGR2+p.63Arg	Supernatant	48	3	3	21.7126	768592
wtSYNGR2+p.63Arg	Supernatant	72	1	3	17.0347	1.22249e+07
wtSYNGR2+p.63Arg	Supernatant	72	2	3	17.2257	1.09195e+07
wtSYNGR2+p.63Arg	Supernatant	72	3	3	17.3278	1.02797e+07

## Sheet: MOI1_PCV2b
PCV2b
MOI = 0.00025
Viral Copies
Clone	Fraction	Time (hpi)	copies/uL	Log10(copies/uL)	Infection Replicate		Clone	Fraction	Time (hpi)	copies/well	Log10(copies/well)	Infection Replicate
emSYNGR2-del	Supernatant	0	1137.58	3.05598	1		emSYNGR2-del	Cell	0	2.36959e+06	6.37467	1
emSYNGR2-del	Supernatant	24	6450.12	3.80957	1		emSYNGR2-del	Cell	24	4.04509e+06	6.60693	1
emSYNGR2-del	Supernatant	48	6410.89	3.80692	1		emSYNGR2-del	Cell	48	2.62543e+07	7.4192	1
emSYNGR2-del	Supernatant	72	9654.25	3.98472	1		emSYNGR2-del	Cell	72	7.14591e+07	7.85406	1
emSYNGR2+p.63Cys	Supernatant	0	1182.97	3.07297	1		emSYNGR2+p.63Cys	Cell	0	2.73723e+07	7.43731	1
emSYNGR2+p.63Cys	Supernatant	24	11453.4	4.05893	1		emSYNGR2+p.63Cys	Cell	24	1.2232e+07	7.0875	1
emSYNGR2+p.63Cys	Supernatant	48	66788.6	4.8247	1		emSYNGR2+p.63Cys	Cell	48	1.8489e+08	8.26691	1
emSYNGR2+p.63Cys	Supernatant	72	148849	5.17275	1		emSYNGR2+p.63Cys	Cell	72	2.92709e+08	8.46644	1
wtSYNGR2+p.63Arg	Supernatant	0	1301.99	3.11461	1		wtSYNGR2+p.63Arg	Cell	0	1.6104e+07	7.20693	1
wtSYNGR2+p.63Arg	Supernatant	24	3126.7	3.49509	1		wtSYNGR2+p.63Arg	Cell	24	3.96448e+07	7.59819	1
wtSYNGR2+p.63Arg	Supernatant	48	79458.3	4.90014	1		wtSYNGR2+p.63Arg	Cell	48	5.85951e+08	8.76786	1
wtSYNGR2+p.63Arg	Supernatant	72	934876	5.97075	1		wtSYNGR2+p.63Arg	Cell	72	1252052689	9.09762	1
emSYNGR2-del	Supernatant	0	2882.21	3.45973	2		emSYNGR2-del	Cell	0	2.98009e+07	7.47423	2
emSYNGR2-del	Supernatant	24	7101.54	3.85135	2		emSYNGR2-del	Cell	24	3.33139e+06	6.52263	2
emSYNGR2-del	Supernatant	48	16820.3	4.22583	2		emSYNGR2-del	Cell	48	1.1454e+07	7.05896	2
emSYNGR2-del	Supernatant	72	39102.7	4.59221	2		emSYNGR2-del	Cell	72	1.91988e+06	6.28327	2
emSYNGR2+p.63Cys	Supernatant	0	2551.2	3.40674	2		emSYNGR2+p.63Cys	Cell	0	1.22218e+07	7.08713	2
emSYNGR2+p.63Cys	Supernatant	24	19476.1	4.2895	2		emSYNGR2+p.63Cys	Cell	24	2.2486e+07	7.35191	2
emSYNGR2+p.63Cys	Supernatant	48	18784.8	4.27381	2		emSYNGR2+p.63Cys	Cell	48	2.37239e+08	8.37519	2
emSYNGR2+p.63Cys	Supernatant	72	262199	5.41863	2		emSYNGR2+p.63Cys	Cell	72	6.77366e+08	8.83082	2
wtSYNGR2+p.63Arg	Supernatant	0	1442.93	3.15924	2		wtSYNGR2+p.63Arg	Cell	0	2.39083e+07	7.37855	2
wtSYNGR2+p.63Arg	Supernatant	24	10697.9	4.0293	2		wtSYNGR2+p.63Arg	Cell	24	6.4115e+07	7.80696	2
wtSYNGR2+p.63Arg	Supernatant	48	93840.1	4.97239	2		wtSYNGR2+p.63Arg	Cell	48	7.61343e+08	8.88158	2
wtSYNGR2+p.63Arg	Supernatant	72	1.17183e+06	6.06887	2		wtSYNGR2+p.63Arg	Cell	72	1.50114e+09	9.17642	2
emSYNGR2-del	Supernatant	0	1206.23	3.08143	3		emSYNGR2-del	Cell	0	4.99516e+06	6.69855	3
emSYNGR2-del	Supernatant	24	5479.72	3.73876	3		emSYNGR2-del	Cell	24	3.04486e+06	6.48357	3
emSYNGR2-del	Supernatant	48	5763.96	3.76072	3		emSYNGR2-del	Cell	48	8.44711e+06	6.92671	3
emSYNGR2-del	Supernatant	72	18804.2	4.27425	3		emSYNGR2-del	Cell	72	5.07891e+07	7.70577	3
emSYNGR2+p.63Cys	Supernatant	0	2857.44	3.45598	3		emSYNGR2+p.63Cys	Cell	0	1.81196e+07	7.25815	3
emSYNGR2+p.63Cys	Supernatant	24	21126.1	4.32482	3		emSYNGR2+p.63Cys	Cell	24	1.45161e+07	7.16185	3
emSYNGR2+p.63Cys	Supernatant	48	15318.1	4.1852	3		emSYNGR2+p.63Cys	Cell	48	2.02779e+08	8.30702	3
emSYNGR2+p.63Cys	Supernatant	72	85897	4.93398	3		emSYNGR2+p.63Cys	Cell	72	2.77781e+08	8.4437	3
wtSYNGR2+p.63Arg	Supernatant	0	1389.02	3.14271	3		wtSYNGR2+p.63Arg	Cell	0	2.63739e+07	7.42118	3
wtSYNGR2+p.63Arg	Supernatant	24	7005.32	3.84543	3		wtSYNGR2+p.63Arg	Cell	24	8.55248e+07	7.93209	3
wtSYNGR2+p.63Arg	Supernatant	48	207535	5.31709	3		wtSYNGR2+p.63Arg	Cell	48	8.97301e+08	8.95294	3
wtSYNGR2+p.63Arg	Supernatant	72	2.78534e+06	6.44488	3		wtSYNGR2+p.63Arg	Cell	72	2.43555e+09	9.3866	3

## Sheet: Raw_MOI1_PCV2d
PCV2d
MOI = 0.00025
Viral Copies
Clone	Fraction	Time	qPCR Triplicate	Infection Replicate	Cq	Starting Quantity (SQ)
emSYNGR2-del	Supernatant	0	1	1	26.8218	95068.3
emSYNGR2-del	Supernatant	0	2	1	27.5873	61232.3
emSYNGR2-del	Supernatant	0	3	1	27.7337	56291.9
emSYNGR2-del	Supernatant	24	1	1	23.9897	484038
emSYNGR2-del	Supernatant	24	2	1	24.772	308780
emSYNGR2-del	Supernatant	24	3	1	24.7477	313115
emSYNGR2-del	Supernatant	48	1	1	21.0959	2.55352e+06
emSYNGR2-del	Supernatant	48	2	1	21.3832	2.16489e+06
emSYNGR2-del	Supernatant	48	3	1	21.4729	2.0561e+06
emSYNGR2-del	Supernatant	72	1	1	19.5511	6.20434e+06
emSYNGR2-del	Supernatant	72	2	1	20.1662	4.35676e+06
emSYNGR2-del	Supernatant	72	3	1	20.0798	4.57869e+06
emSYNGR2+p.63Cys	Supernatant	0	1	1	24.2666	412840
emSYNGR2+p.63Cys	Supernatant	0	2	1	24.9373	280797
emSYNGR2+p.63Cys	Supernatant	0	3	1	25.0192	267885
emSYNGR2+p.63Cys	Supernatant	24	1	1	21.6217	1.88758e+06
emSYNGR2+p.63Cys	Supernatant	24	2	1	22.7355	995197
emSYNGR2+p.63Cys	Supernatant	24	3	1	22.1254	1.41317e+06
emSYNGR2+p.63Cys	Supernatant	48	1	1	19.1193	7.95185e+06
emSYNGR2+p.63Cys	Supernatant	48	2	1	19.2597	7.33548e+06
emSYNGR2+p.63Cys	Supernatant	48	3	1	19.482	6.45564e+06
emSYNGR2+p.63Cys	Supernatant	72	1	1	16.191	4.27876e+07
emSYNGR2+p.63Cys	Supernatant	72	2	1	16.3842	3.82908e+07
emSYNGR2+p.63Cys	Supernatant	72	3	1	16.436	3.71692e+07
wtSYNGR2+p.63Arg	Supernatant	0	1	1	24.9002	286846
wtSYNGR2+p.63Arg	Supernatant	0	2	1	25.5193	200962
wtSYNGR2+p.63Arg	Supernatant	0	3	1	25.3476	221804
wtSYNGR2+p.63Arg	Supernatant	24	1	1	22.3511	1.24124e+06
wtSYNGR2+p.63Arg	Supernatant	24	2	1	23.2107	757384
wtSYNGR2+p.63Arg	Supernatant	24	3	1	23.1868	767836
wtSYNGR2+p.63Arg	Supernatant	48	1	1	15.1888	7.61142e+07
wtSYNGR2+p.63Arg	Supernatant	48	2	1	15.119	7.92263e+07
wtSYNGR2+p.63Arg	Supernatant	48	3	1	15.4799	6.43886e+07
wtSYNGR2+p.63Arg	Supernatant	72	1	1	11.0503	8.2103e+08
wtSYNGR2+p.63Arg	Supernatant	72	2	1	11.249	7.32453e+08
wtSYNGR2+p.63Arg	Supernatant	72	3	1	11.5889	6.02458e+08
emSYNGR2-del	Cell	0	1	1	24.8425	296513
emSYNGR2-del	Cell	0	2	1	25.3935	216029
emSYNGR2-del	Cell	0	3	1	25.3972	215572
emSYNGR2-del	Cell	24	1	1	19.1277	7.91338e+06
emSYNGR2-del	Cell	24	2	1	19.7311	5.59466e+06
emSYNGR2-del	Cell	24	3	1	19.745	5.54999e+06
emSYNGR2-del	Cell	48	1	1	16.116	4.46735e+07
emSYNGR2-del	Cell	48	2	1	16.81	2.99804e+07
emSYNGR2-del	Cell	48	3	1	16.8405	2.94595e+07
emSYNGR2-del	Cell	72	1	1	15.7868	5.39754e+07
emSYNGR2-del	Cell	72	2	1	16.3444	3.91768e+07
emSYNGR2-del	Cell	72	3	1	16.4112	3.77028e+07
emSYNGR2+p.63Cys	Cell	0	1	1	19.4871	6.43693e+06
emSYNGR2+p.63Cys	Cell	0	2	1	19.7913	5.40424e+06
emSYNGR2+p.63Cys	Cell	0	3	1	19.7518	5.52856e+06
emSYNGR2+p.63Cys	Cell	24	1	1	18.4575	1.16314e+07
emSYNGR2+p.63Cys	Cell	24	2	1	18.801	9.54779e+06
emSYNGR2+p.63Cys	Cell	24	3	1	18.9946	8.54262e+06
emSYNGR2+p.63Cys	Cell	48	1	1	13.1798	2.41469e+08
emSYNGR2+p.63Cys	Cell	48	2	1	13.5142	1.9926e+08
emSYNGR2+p.63Cys	Cell	48	3	1	13.556	1.94521e+08
emSYNGR2+p.63Cys	Cell	72	1	1	13.0412	2.61499e+08
emSYNGR2+p.63Cys	Cell	72	2	1	13.3677	2.16761e+08
emSYNGR2+p.63Cys	Cell	72	3	1	14.7854	9.59714e+07
wtSYNGR2+p.63Arg	Cell	0	1	1	19.3198	7.08651e+06
wtSYNGR2+p.63Arg	Cell	0	2	1	19.3594	6.92698e+06
wtSYNGR2+p.63Arg	Cell	0	3	1	19.5614	6.16777e+06
wtSYNGR2+p.63Arg	Cell	24	1	1	14.574	1.08369e+08
wtSYNGR2+p.63Arg	Cell	24	2	1	14.8083	9.4717e+07
wtSYNGR2+p.63Arg	Cell	24	3	1	14.8367	9.31852e+07
wtSYNGR2+p.63Arg	Cell	48	1	1	8.2791	4.03655e+09
wtSYNGR2+p.63Arg	Cell	48	2	1	8.46396	3.6297e+09
wtSYNGR2+p.63Arg	Cell	48	3	1	8.59928	3.35813e+09
wtSYNGR2+p.63Arg	Cell	72	1	1	7.28356	7.15288e+09
wtSYNGR2+p.63Arg	Cell	72	2	1	7.52141	6.23904e+09
wtSYNGR2+p.63Arg	Cell	72	3	1	7.7364	5.51391e+09
emSYNGR2-del	Supernatant	0	1	2	23.1644	699806
emSYNGR2-del	Supernatant	0	2	2	23.8868	458973
emSYNGR2-del	Supernatant	0	3	2	23.4208	602496
emSYNGR2-del	Supernatant	24	1	2	20.7739	2.82595e+06
emSYNGR2-del	Supernatant	24	2	2	21.4435	1.91146e+06
emSYNGR2-del	Supernatant	24	3	2	21.4459	1.90886e+06
emSYNGR2-del	Supernatant	48	1	2	19.8249	4.91856e+06
emSYNGR2-del	Supernatant	48	2	2	20.389	3.53815e+06
emSYNGR2-del	Supernatant	48	3	2	20.3066	3.71251e+06
emSYNGR2-del	Supernatant	72	1	2	17.1863	2.29586e+07
emSYNGR2-del	Supernatant	72	2	2	17.4674	1.94829e+07
emSYNGR2-del	Supernatant	72	3	2	17.7295	1.67179e+07
emSYNGR2+p.63Cys	Supernatant	0	1	2	22.5929	977038
emSYNGR2+p.63Cys	Supernatant	0	2	2	24.0537	416360
emSYNGR2+p.63Cys	Supernatant	0	3	2	23.3078	643590
emSYNGR2+p.63Cys	Supernatant	24	1	2	20.2035	3.94296e+06
emSYNGR2+p.63Cys	Supernatant	24	2	2	21.4084	1.95109e+06
emSYNGR2+p.63Cys	Supernatant	24	3	2	20.8311	2.73316e+06
emSYNGR2+p.63Cys	Supernatant	48	1	2	18.2952	1.20153e+07
emSYNGR2+p.63Cys	Supernatant	48	2	2	20.1213	4.13672e+06
emSYNGR2+p.63Cys	Supernatant	48	3	2	18	1.42753e+07
emSYNGR2+p.63Cys	Supernatant	72	1	2	15.9322	4.77486e+07
emSYNGR2+p.63Cys	Supernatant	72	2	2	16.043	4.47578e+07
emSYNGR2+p.63Cys	Supernatant	72	3	2	16.1252	4.26594e+07
wtSYNGR2+p.63Arg	Supernatant	0	1	2	24.1717	388634
wtSYNGR2+p.63Arg	Supernatant	0	2	2	24.6408	295518
wtSYNGR2+p.63Arg	Supernatant	0	3	2	24.9077	252881
wtSYNGR2+p.63Arg	Supernatant	24	1	2	22.9421	796820
wtSYNGR2+p.63Arg	Supernatant	24	2	2	23.5748	550681
wtSYNGR2+p.63Arg	Supernatant	24	3	2	23.5595	555624
wtSYNGR2+p.63Arg	Supernatant	48	1	2	14.7491	9.52714e+07
wtSYNGR2+p.63Arg	Supernatant	48	2	2	14.9601	8.42295e+07
wtSYNGR2+p.63Arg	Supernatant	48	3	2	15.018	8.14317e+07
wtSYNGR2+p.63Arg	Supernatant	72	1	2	12.0555	4.59226e+08
wtSYNGR2+p.63Arg	Supernatant	72	2	2	12.036	4.64493e+08
wtSYNGR2+p.63Arg	Supernatant	72	3	2	12.061	4.57747e+08
emSYNGR2-del	Cell	0	1	2	21.2041	2.19829e+06
emSYNGR2-del	Cell	0	2	2	21.3912	1.97082e+06
emSYNGR2-del	Cell	0	3	2	21.393	1.96871e+06
emSYNGR2-del	Cell	24	1	2	17.8755	1.53524e+07
emSYNGR2-del	Cell	24	2	2	18.0314	1.40167e+07
emSYNGR2-del	Cell	24	3	2	18.0885	1.35571e+07
emSYNGR2-del	Cell	48	1	2	16.0673	4.41255e+07
emSYNGR2-del	Cell	48	2	2	16.2914	3.87136e+07
emSYNGR2-del	Cell	48	3	2	16.4112	3.60995e+07
emSYNGR2-del	Cell	72	1	2	15.4749	6.23614e+07
emSYNGR2-del	Cell	72	2	2	15.7588	5.28358e+07
emSYNGR2-del	Cell	72	3	2	15.7367	5.35206e+07
emSYNGR2+p.63Cys	Cell	0	1	2	19.8444	4.86277e+06
emSYNGR2+p.63Cys	Cell	0	2	2	20.0056	4.42586e+06
emSYNGR2+p.63Cys	Cell	0	3	2	19.8703	4.78967e+06
emSYNGR2+p.63Cys	Cell	24	1	2	16.6779	3.08936e+07
emSYNGR2+p.63Cys	Cell	24	2	2	16.9019	2.71049e+07
emSYNGR2+p.63Cys	Cell	24	3	2	17.1686	2.31972e+07
emSYNGR2+p.63Cys	Cell	48	1	2	12.211	4.19368e+08
emSYNGR2+p.63Cys	Cell	48	2	2	12.5444	3.45191e+08
emSYNGR2+p.63Cys	Cell	48	3	2	12.4979	3.54685e+08
emSYNGR2+p.63Cys	Cell	72	1	2	12.9686	2.69451e+08
emSYNGR2+p.63Cys	Cell	72	2	2	13.1617	2.40727e+08
emSYNGR2+p.63Cys	Cell	72	3	2	13.3008	2.21938e+08
wtSYNGR2+p.63Arg	Cell	0	1	2	19.3536	6.47637e+06
wtSYNGR2+p.63Arg	Cell	0	2	2	19.9758	4.50363e+06
wtSYNGR2+p.63Arg	Cell	0	3	2	19.7193	5.2313e+06
wtSYNGR2+p.63Arg	Cell	24	1	2	13.7769	1.68074e+08
wtSYNGR2+p.63Arg	Cell	24	2	2	14.1226	1.37357e+08
wtSYNGR2+p.63Arg	Cell	24	3	2	14.3085	1.23227e+08
wtSYNGR2+p.63Arg	Cell	48	1	2	8.0522	4.7556e+09
wtSYNGR2+p.63Arg	Cell	48	2	2	8.50884	3.64256e+09
wtSYNGR2+p.63Arg	Cell	48	3	2	8.46538	3.73618e+09
wtSYNGR2+p.63Arg	Cell	72	1	2	6.32039	1.30727e+10
wtSYNGR2+p.63Arg	Cell	72	2	2	7.06014	8.48744e+09
wtSYNGR2+p.63Arg	Cell	72	3	2	7.02905	8.64291e+09
emSYNGR2-del	Supernatant	0	1	3	24.0779	661847
emSYNGR2-del	Supernatant	0	2	3	24.5452	509276
emSYNGR2-del	Supernatant	0	3	3	24.3204	577692
emSYNGR2-del	Supernatant	24	1	3	21.3883	2.99082e+06
emSYNGR2-del	Supernatant	24	2	3	22.1066	1.99921e+06
emSYNGR2-del	Supernatant	24	3	3	22.0744	2.03563e+06
emSYNGR2-del	Supernatant	48	1	3	20.1948	5.8405e+06
emSYNGR2-del	Supernatant	48	2	3	20.7278	4.33153e+06
emSYNGR2-del	Supernatant	48	3	3	20.7359	4.31187e+06
emSYNGR2-del	Supernatant	72	1	3	17.3686	2.84933e+07
emSYNGR2-del	Supernatant	72	2	3	17.5848	2.52399e+07
emSYNGR2-del	Supernatant	72	3	3	17.9198	2.09168e+07
emSYNGR2+p.63Cys	Supernatant	0	1	3	23.0497	1.17804e+06
emSYNGR2+p.63Cys	Supernatant	0	2	3	24.0666	666066
emSYNGR2+p.63Cys	Supernatant	0	3	3	23.7265	806019
emSYNGR2+p.63Cys	Supernatant	24	1	3	19.7484	7.50183e+06
emSYNGR2+p.63Cys	Supernatant	24	2	3	21.0233	3.67007e+06
emSYNGR2+p.63Cys	Supernatant	24	3	3	20.2152	5.77405e+06
emSYNGR2+p.63Cys	Supernatant	48	1	3	16.2786	5.25024e+07
emSYNGR2+p.63Cys	Supernatant	48	2	3	16.2462	5.34668e+07
emSYNGR2+p.63Cys	Supernatant	48	3	3	16.4706	4.71433e+07
emSYNGR2+p.63Cys	Supernatant	72	1	3	14.3188	1.57572e+08
emSYNGR2+p.63Cys	Supernatant	72	2	3	14.4038	1.50238e+08
emSYNGR2+p.63Cys	Supernatant	72	3	3	14.5151	1.4115e+08
wtSYNGR2+p.63Arg	Supernatant	0	1	3	25.2543	342180
wtSYNGR2+p.63Arg	Supernatant	0	2	3	26.212	200003
wtSYNGR2+p.63Arg	Supernatant	0	3	3	26.3801	182008
wtSYNGR2+p.63Arg	Supernatant	24	1	3	23.4588	936552
wtSYNGR2+p.63Arg	Supernatant	24	2	3	24.1711	628157
wtSYNGR2+p.63Arg	Supernatant	24	3	3	24.1886	622012
wtSYNGR2+p.63Arg	Supernatant	48	1	3	14.4702	1.44745e+08
wtSYNGR2+p.63Arg	Supernatant	48	2	3	14.7245	1.2551e+08
wtSYNGR2+p.63Arg	Supernatant	48	3	3	14.6776	1.28852e+08
wtSYNGR2+p.63Arg	Supernatant	72	1	3	13.1007	3.11987e+08
wtSYNGR2+p.63Arg	Supernatant	72	2	3	12.8936	3.50393e+08
wtSYNGR2+p.63Arg	Supernatant	72	3	3	12.9359	3.42179e+08
emSYNGR2-del	Cell	0	1	3	20.0004	6.513e+06
emSYNGR2-del	Cell	0	2	3	19.9862	6.56526e+06
emSYNGR2-del	Cell	0	3	3	20.128	6.06324e+06
emSYNGR2-del	Cell	24	1	3	18.0892	1.9021e+07
emSYNGR2-del	Cell	24	2	3	18.3242	1.66726e+07
emSYNGR2-del	Cell	24	3	3	18.3662	1.62845e+07
emSYNGR2-del	Cell	48	1	3	15.3024	9.07682e+07
emSYNGR2-del	Cell	48	2	3	15.4095	8.54762e+07
emSYNGR2-del	Cell	48	3	3	15.6519	7.46146e+07
emSYNGR2-del	Cell	72	1	3	15.1203	1.00529e+08
emSYNGR2-del	Cell	72	2	3	15.5531	7.88655e+07
emSYNGR2-del	Cell	72	3	3	15.5437	7.92795e+07
emSYNGR2+p.63Cys	Cell	0	1	3	17.913	2.09964e+07
emSYNGR2+p.63Cys	Cell	0	2	3	18.033	1.96307e+07
emSYNGR2+p.63Cys	Cell	0	3	3	18.012	1.98631e+07
emSYNGR2+p.63Cys	Cell	24	1	3	16.3863	4.94256e+07
emSYNGR2+p.63Cys	Cell	24	2	3	16.4745	4.70409e+07
emSYNGR2+p.63Cys	Cell	24	3	3	16.5358	4.54523e+07
emSYNGR2+p.63Cys	Cell	48	1	3	12.3736	4.69036e+08
emSYNGR2+p.63Cys	Cell	48	2	3	12.6495	4.01802e+08
emSYNGR2+p.63Cys	Cell	48	3	3	12.667	3.9787e+08
emSYNGR2+p.63Cys	Cell	72	1	3	11.9782	5.85476e+08
emSYNGR2+p.63Cys	Cell	72	2	3	12.2475	5.03395e+08
emSYNGR2+p.63Cys	Cell	72	3	3	20.554	4.77505e+06
wtSYNGR2+p.63Arg	Cell	0	1	3	19.3498	9.38054e+06
wtSYNGR2+p.63Arg	Cell	0	2	3	19.8847	6.94971e+06
wtSYNGR2+p.63Arg	Cell	0	3	3	19.748	7.5035e+06
wtSYNGR2+p.63Arg	Cell	24	1	3	14.9009	1.13685e+08
wtSYNGR2+p.63Arg	Cell	24	2	3	15.2355	9.4238e+07
wtSYNGR2+p.63Arg	Cell	24	3	3	15.2803	9.19017e+07
wtSYNGR2+p.63Arg	Cell	48	1	3	8.92925	3.23622e+09
wtSYNGR2+p.63Arg	Cell	48	2	3	9.76851	2.02137e+09
wtSYNGR2+p.63Arg	Cell	48	3	3	9.74152	2.05219e+09
wtSYNGR2+p.63Arg	Cell	72	1	3	7.92011	5.69903e+09
wtSYNGR2+p.63Arg	Cell	72	2	3	8.5718	3.95449e+09
wtSYNGR2+p.63Arg	Cell	72	3	3	8.45839	4.21414e+09

## Sheet: MOI1_PCV2d
PCV2d
MOI = 0.00025
Viral Copies
Clone	Fraction	Time (hpi)	copies/uL	Log10(copies/uL)	Infection Replicate		Clone	Fraction	Time (hpi)	copies/well	Log10(copies/well)	Infection Replicate
emSYNGR2-del	Supernatant	0	14690.5	4.16704	1		emSYNGR2-del	Cell	0	1.079e+07	7.03302	1
emSYNGR2-del	Supernatant	24	77736.9	4.89063	1		emSYNGR2-del	Cell	24	2.78616e+08	8.44501	1
emSYNGR2-del	Supernatant	48	564542	5.7517	1		emSYNGR2-del	Cell	48	1.486e+09	9.17202	1
emSYNGR2-del	Supernatant	72	1.11693e+06	6.04803	1		emSYNGR2-del	Cell	72	1.92199e+09	9.28375	1
emSYNGR2+p.63Cys	Supernatant	0	68585.2	4.83623	1		emSYNGR2+p.63Cys	Cell	0	2.89496e+08	8.46164	1
emSYNGR2+p.63Cys	Supernatant	24	412594	5.61552	1		emSYNGR2+p.63Cys	Cell	24	4.5226e+08	8.65539	1
emSYNGR2+p.63Cys	Supernatant	48	1.81192e+06	6.25814	1		emSYNGR2+p.63Cys	Cell	48	1.05875e+10	10.0248	1
emSYNGR2+p.63Cys	Supernatant	72	9.85397e+06	6.99361	1		emSYNGR2+p.63Cys	Cell	72	1.19565e+10	10.0776	1
wtSYNGR2+p.63Arg	Supernatant	0	52845.7	4.72301	1		wtSYNGR2+p.63Arg	Cell	0	3.36354e+08	8.5268	1
wtSYNGR2+p.63Arg	Supernatant	24	190653	5.28024	1		wtSYNGR2+p.63Arg	Cell	24	4.93786e+09	9.69354	1
wtSYNGR2+p.63Arg	Supernatant	48	1.83108e+07	7.26271	1		wtSYNGR2+p.63Arg	Cell	48	1.8374e+11	11.2642	1
wtSYNGR2+p.63Arg	Supernatant	72	1.94185e+08	8.28822	1		wtSYNGR2+p.63Arg	Cell	72	315097149100	11.4984	1
emSYNGR2-del	Supernatant	0	162788	5.21162	2		emSYNGR2-del	Cell	0	1.02297e+08	8.00986	2
emSYNGR2-del	Supernatant	24	477541	5.67901	2		emSYNGR2-del	Cell	24	7.15435e+08	8.85457	2
emSYNGR2-del	Supernatant	48	906332	5.95729	2		emSYNGR2-del	Cell	48	1.98231e+09	9.29717	2
emSYNGR2-del	Supernatant	72	4.92995e+06	6.69284	2		emSYNGR2-del	Cell	72	2.81196e+09	9.44901	2
emSYNGR2+p.63Cys	Supernatant	0	202579	5.30659	2		emSYNGR2+p.63Cys	Cell	0	2.34638e+08	8.3704	2
emSYNGR2+p.63Cys	Supernatant	24	834514	5.92143	2		emSYNGR2+p.63Cys	Cell	24	1.35326e+09	9.13138	2
emSYNGR2+p.63Cys	Supernatant	48	3.28632e+06	6.51671	2		emSYNGR2+p.63Cys	Cell	48	1.86541e+10	10.2708	2
emSYNGR2+p.63Cys	Supernatant	72	1.12638e+07	7.05169	2		emSYNGR2+p.63Cys	Cell	72	1.2202e+10	10.0864	2
wtSYNGR2+p.63Arg	Supernatant	0	68549.8	4.83601	2		wtSYNGR2+p.63Arg	Cell	0	2.43373e+08	8.38627	2
wtSYNGR2+p.63Arg	Supernatant	24	138288	5.14078	2		wtSYNGR2+p.63Arg	Cell	24	7.14428e+09	9.85396	2
wtSYNGR2+p.63Arg	Supernatant	48	2.17444e+07	7.33735	2		wtSYNGR2+p.63Arg	Cell	48	2.02239e+11	11.3059	2
wtSYNGR2+p.63Arg	Supernatant	72	1.15122e+08	8.06116	2		wtSYNGR2+p.63Arg	Cell	72	428258643550	11.6317	2
emSYNGR2-del	Supernatant	0	145735	5.16356	3		emSYNGR2-del	Cell	0	3.19025e+08	8.50382	3
emSYNGR2-del	Supernatant	24	504355	5.70274	3		emSYNGR2-del	Cell	24	8.66301e+08	8.93767	3
emSYNGR2-del	Supernatant	48	1.08043e+06	6.0336	3		emSYNGR2-del	Cell	48	4.18098e+09	9.62128	3
emSYNGR2-del	Supernatant	72	6.22083e+06	6.79385	3		emSYNGR2-del	Cell	72	4.31123e+09	9.6346	3
emSYNGR2+p.63Cys	Supernatant	0	184011	5.26484	3		emSYNGR2+p.63Cys	Cell	0	1.00817e+09	9.00353	3
emSYNGR2+p.63Cys	Supernatant	24	1.65948e+06	6.21997	3		emSYNGR2+p.63Cys	Cell	24	2.36531e+09	9.37389	3
emSYNGR2+p.63Cys	Supernatant	48	1.27594e+07	7.10583	3		emSYNGR2+p.63Cys	Cell	48	2.11451e+10	10.3252	3
emSYNGR2+p.63Cys	Supernatant	72	3.74133e+07	7.57303	3		emSYNGR2+p.63Cys	Cell	72	2.72218e+10	10.4349	3
wtSYNGR2+p.63Arg	Supernatant	0	47751.3	4.67899	3		wtSYNGR2+p.63Arg	Cell	0	3.97229e+08	8.59904	3
wtSYNGR2+p.63Arg	Supernatant	24	156271	5.19388	3		wtSYNGR2+p.63Arg	Cell	24	4.99709e+09	9.69872	3
wtSYNGR2+p.63Arg	Supernatant	48	3.3259e+07	7.52191	3		wtSYNGR2+p.63Arg	Cell	48	101838962875	11.0079	3
wtSYNGR2+p.63Arg	Supernatant	72	8.37133e+07	7.92279	3		wtSYNGR2+p.63Arg	Cell	72	204215701675	11.3101	3

## Sheet: Raw_MOI2_PCV2b_Cys1
PCV2b
MOI = 0.00075
Viral Copies
Clone	Fraction	Time (hpi)	qPCR Triplicate	Infection Replicate	Cq	Starting Quantity (SQ)
emSYNGR2+p.63Cys	Supernatant	0	1	1	32.5603	538.552
emSYNGR2+p.63Cys	Supernatant	0	2	1	32.2346	663.33
emSYNGR2+p.63Cys	Supernatant	0	3	1	33.0624	390.572
wtSYNGR2+p.63Arg	Supernatant	0	1	1	33.3586	323.12
wtSYNGR2+p.63Arg	Supernatant	0	2	1	34.2408	183.74
wtSYNGR2+p.63Arg	Supernatant	0	3	1	34.0732	204.543
emSYNGR2+p.63Cys	Supernatant	12	1	1	28.0128	9885.91
emSYNGR2+p.63Cys	Supernatant	12	2	1	28.6741	6474.82
emSYNGR2+p.63Cys	Supernatant	12	3	1	28.778	6058.47
wtSYNGR2+p.63Arg	Supernatant	12	1	1	31.116	1357.11
wtSYNGR2+p.63Arg	Supernatant	12	2	1	31.2278	1263.39
wtSYNGR2+p.63Arg	Supernatant	12	3	1	31.2558	1240.93
emSYNGR2+p.63Cys	Supernatant	24	1	1	28.6847	6431.03
emSYNGR2+p.63Cys	Supernatant	24	2	1	29.3514	4197.46
emSYNGR2+p.63Cys	Supernatant	24	3	1	29.3536	4191.55
wtSYNGR2+p.63Arg	Supernatant	24	1	1	34.4423	161.515
wtSYNGR2+p.63Arg	Supernatant	24	2	1	35.2199	98.1965
wtSYNGR2+p.63Arg	Supernatant	24	3	1	34.3401	172.426
emSYNGR2+p.63Cys	Supernatant	48	1	1	26.126	33063.4
emSYNGR2+p.63Cys	Supernatant	48	2	1	26.2094	31346.5
emSYNGR2+p.63Cys	Supernatant	48	3	1	26.5246	25620.2
wtSYNGR2+p.63Arg	Supernatant	48	1	1	23.436	184899
wtSYNGR2+p.63Arg	Supernatant	48	2	1	23.6137	165017
wtSYNGR2+p.63Arg	Supernatant	48	3	1	24.8119	76657.8
emSYNGR2+p.63Cys	Supernatant	72	1	1	25.1225	62840.7
emSYNGR2+p.63Cys	Supernatant	72	2	1	25.1626	61246.5
emSYNGR2+p.63Cys	Supernatant	72	3	1	25.2943	56296.5
wtSYNGR2+p.63Arg	Supernatant	72	1	1	20.0676	1.59595e+06
wtSYNGR2+p.63Arg	Supernatant	72	2	1	20.1385	1.52518e+06
wtSYNGR2+p.63Arg	Supernatant	72	3	1	20.1833	1.48211e+06
emSYNGR2+p.63Cys	Supernatant	0	1	2	31.8386	854.637
emSYNGR2+p.63Cys	Supernatant	0	2	2	32.4069	594.092
emSYNGR2+p.63Cys	Supernatant	0	3	2	33.7063	258.678
wtSYNGR2+p.63Arg	Supernatant	0	1	2	32.2651	650.521
wtSYNGR2+p.63Arg	Supernatant	0	2	2	33.7544	250.836
wtSYNGR2+p.63Arg	Supernatant	0	3	2	35.3941	87.8422
emSYNGR2+p.63Cys	Supernatant	12	1	2	28.6309	6656.25
emSYNGR2+p.63Cys	Supernatant	12	2	2	29.1458	4787.83
emSYNGR2+p.63Cys	Supernatant	12	3	2	29.1838	4672.72
wtSYNGR2+p.63Arg	Supernatant	12	1	2	28.3458	7988.26
wtSYNGR2+p.63Arg	Supernatant	12	2	2	28.6709	6488.04
wtSYNGR2+p.63Arg	Supernatant	12	3	2	28.6477	6585.17
emSYNGR2+p.63Cys	Supernatant	24	1	2	29.4589	3918.49
emSYNGR2+p.63Cys	Supernatant	24	2	2	29.4865	3849.88
emSYNGR2+p.63Cys	Supernatant	24	3	2	29.3932	4086.87
wtSYNGR2+p.63Arg	Supernatant	24	1	2	31.9562	792.713
wtSYNGR2+p.63Arg	Supernatant	24	2	2	32.3049	634.162
wtSYNGR2+p.63Arg	Supernatant	24	3	2	35.0964	106.273
emSYNGR2+p.63Cys	Supernatant	48	1	2	26.6421	23765.2
emSYNGR2+p.63Cys	Supernatant	48	2	2	27.4469	14199.7
emSYNGR2+p.63Cys	Supernatant	48	3	2	26.9397	19644.3
wtSYNGR2+p.63Arg	Supernatant	48	1	2	22.9219	256924
wtSYNGR2+p.63Arg	Supernatant	48	2	2	23.6434	161916
wtSYNGR2+p.63Arg	Supernatant	48	3	2	25.2219	58966.7
emSYNGR2+p.63Cys	Supernatant	72	1	2	24.4098	99152.2
emSYNGR2+p.63Cys	Supernatant	72	2	2	25.4923	49598.6
emSYNGR2+p.63Cys	Supernatant	72	3	2	24.785	77988
wtSYNGR2+p.63Arg	Supernatant	72	1	2	19.3121	2.58804e+06
wtSYNGR2+p.63Arg	Supernatant	72	2	2	19.5352	2.24383e+06
wtSYNGR2+p.63Arg	Supernatant	72	3	2	19.5215	2.26356e+06
emSYNGR2+p.63Cys	Supernatant	0	1	3	32.3274	625.097
emSYNGR2+p.63Cys	Supernatant	0	2	3	32.8861	437.217
emSYNGR2+p.63Cys	Supernatant	0	3	3	33.5838	279.764
wtSYNGR2+p.63Arg	Supernatant	0	1	3	32.7807	467.721
wtSYNGR2+p.63Arg	Supernatant	0	2	3	32.8289	453.504
wtSYNGR2+p.63Arg	Supernatant	0	3	3	32.2994	636.39
emSYNGR2+p.63Cys	Supernatant	12	1	3	29.4609	3913.48
emSYNGR2+p.63Cys	Supernatant	12	2	3	29.7683	3214.63
emSYNGR2+p.63Cys	Supernatant	12	3	3	29.8173	3115.39
wtSYNGR2+p.63Arg	Supernatant	12	1	3	30.2738	2326.27
wtSYNGR2+p.63Arg	Supernatant	12	2	3	30.5436	1957.43
wtSYNGR2+p.63Arg	Supernatant	12	3	3	30.3491	2216.77
emSYNGR2+p.63Cys	Supernatant	24	1	3	30.0067	2759.84
emSYNGR2+p.63Cys	Supernatant	24	2	3	35.5744	78.27
emSYNGR2+p.63Cys	Supernatant	24	3	3	38.7031	10.5711
wtSYNGR2+p.63Arg	Supernatant	24	1	3	31.4262	1112.76
wtSYNGR2+p.63Arg	Supernatant	24	2	3	31.5712	1014.16
wtSYNGR2+p.63Arg	Supernatant	24	3	3	31.6052	992.315
emSYNGR2+p.63Cys	Supernatant	48	1	3	27.5484	13306.8
emSYNGR2+p.63Cys	Supernatant	48	2	3	27.6644	12354.6
emSYNGR2+p.63Cys	Supernatant	48	3	3	28.0082	9914.81
wtSYNGR2+p.63Arg	Supernatant	48	1	3	24.043	125379
wtSYNGR2+p.63Arg	Supernatant	48	2	3	24.1566	116589
wtSYNGR2+p.63Arg	Supernatant	48	3	3	24.0998	120910
emSYNGR2+p.63Cys	Supernatant	72	1	3	25.1785	60627.6
emSYNGR2+p.63Cys	Supernatant	72	2	3	25.2405	58268.3
emSYNGR2+p.63Cys	Supernatant	72	3	3	25.3905	52935.6
wtSYNGR2+p.63Arg	Supernatant	72	1	3	19.3309	2.5572e+06
wtSYNGR2+p.63Arg	Supernatant	72	2	3	19.4257	2.40657e+06
wtSYNGR2+p.63Arg	Supernatant	72	3	3	19.3372	2.54686e+06
emSYNGR2+p.63Cys	Cell	0	1	1	22.3642	251054
emSYNGR2+p.63Cys	Cell	0	2	1	22.5061	230701
emSYNGR2+p.63Cys	Cell	0	3	1	22.7686	197295
emSYNGR2+p.63Cys	Cell	12	1	1	24.7257	61462.9
emSYNGR2+p.63Cys	Cell	12	2	1	24.7507	60554.2
emSYNGR2+p.63Cys	Cell	12	3	1	24.9152	54899.8
emSYNGR2+p.63Cys	Cell	24	1	1	24.7866	59270
emSYNGR2+p.63Cys	Cell	24	2	1	24.9553	53601.6
emSYNGR2+p.63Cys	Cell	24	3	1	25.1152	48729.2
emSYNGR2+p.63Cys	Cell	48	1	1	18.711	2.21429e+06
emSYNGR2+p.63Cys	Cell	48	2	1	19.1862	1.66818e+06
emSYNGR2+p.63Cys	Cell	48	3	1	19.2944	1.564e+06
emSYNGR2+p.63Cys	Cell	72	1	1	17.8389	3.72346e+06
emSYNGR2+p.63Cys	Cell	72	2	1	18.8814	2.00051e+06
emSYNGR2+p.63Cys	Cell	72	3	1	18.2934	2.83999e+06
wtSYNGR2+p.63Arg	Cell	0	1	1	22.754	199014
wtSYNGR2+p.63Arg	Cell	0	2	1	23.2279	150054
wtSYNGR2+p.63Arg	Cell	0	3	1	23.0727	164594
wtSYNGR2+p.63Arg	Cell	12	1	1	25.7978	32445.1
wtSYNGR2+p.63Arg	Cell	12	2	1	26.003	28710.4
wtSYNGR2+p.63Arg	Cell	12	3	1	25.8561	31336.7
wtSYNGR2+p.63Arg	Cell	24	1	1	21.8892	333203
wtSYNGR2+p.63Arg	Cell	24	2	1	22.3766	249202
wtSYNGR2+p.63Arg	Cell	24	3	1	24.8191	58134.6
wtSYNGR2+p.63Arg	Cell	48	1	1	15.8746	1.20034e+07
wtSYNGR2+p.63Arg	Cell	48	2	1	16.2648	9.51321e+06
wtSYNGR2+p.63Arg	Cell	48	3	1	16.134	1.0284e+07
wtSYNGR2+p.63Arg	Cell	72	1	1	14.9562	2.07491e+07
wtSYNGR2+p.63Arg	Cell	72	2	1	15.3158	1.67471e+07
wtSYNGR2+p.63Arg	Cell	72	3	1	15.2482	1.74351e+07
emSYNGR2+p.63Cys	Cell	0	1	2	22.2786	332680
emSYNGR2+p.63Cys	Cell	0	2	2	22.5157	288751
emSYNGR2+p.63Cys	Cell	0	3	2	22.7946	244454
emSYNGR2+p.63Cys	Cell	12	1	2	27.9745	11081.2
emSYNGR2+p.63Cys	Cell	12	2	2	28.2026	9670.2
emSYNGR2+p.63Cys	Cell	12	3	2	28.259	9349.56
emSYNGR2+p.63Cys	Cell	24	1	2	25.9132	37954.3
emSYNGR2+p.63Cys	Cell	24	2	2	26.2361	31296.4
emSYNGR2+p.63Cys	Cell	24	3	2	26.2352	31314.4
emSYNGR2+p.63Cys	Cell	48	1	2	19.9244	1.35733e+06
emSYNGR2+p.63Cys	Cell	48	2	2	20.4309	1.00299e+06
emSYNGR2+p.63Cys	Cell	48	3	2	20.5002	962329
emSYNGR2+p.63Cys	Cell	72	1	2	20.4086	1.01643e+06
emSYNGR2+p.63Cys	Cell	72	2	2	21.3264	587517
emSYNGR2+p.63Cys	Cell	72	3	2	20.7175	845175
wtSYNGR2+p.63Arg	Cell	0	1	2	25.566	46701.5
wtSYNGR2+p.63Arg	Cell	0	2	2	25.9455	37228.4
wtSYNGR2+p.63Arg	Cell	0	3	2	25.8443	39549.7
wtSYNGR2+p.63Arg	Cell	12	1	2	28.5351	7928.37
wtSYNGR2+p.63Arg	Cell	12	2	2	28.6579	7367.42
wtSYNGR2+p.63Arg	Cell	12	3	2	28.6157	7555.69
wtSYNGR2+p.63Arg	Cell	24	1	2	21.6509	483986
wtSYNGR2+p.63Arg	Cell	24	2	2	22.144	360530
wtSYNGR2+p.63Arg	Cell	24	3	2	24.3427	96970.8
wtSYNGR2+p.63Arg	Cell	48	1	2	16.0748	1.35271e+07
wtSYNGR2+p.63Arg	Cell	48	2	2	16.1964	1.258e+07
wtSYNGR2+p.63Arg	Cell	48	3	2	16.0893	1.34106e+07
wtSYNGR2+p.63Arg	Cell	72	1	2	17.1398	7.16068e+06
wtSYNGR2+p.63Arg	Cell	72	2	2	17.3797	6.20498e+06
wtSYNGR2+p.63Arg	Cell	72	3	2	17.3129	6.45729e+06
emSYNGR2+p.63Cys	Cell	0	1	3	22.8911	269766
emSYNGR2+p.63Cys	Cell	0	2	3	23.0895	239022
emSYNGR2+p.63Cys	Cell	0	3	3	23.2119	221820
emSYNGR2+p.63Cys	Cell	12	1	3	29.1551	5907.15
emSYNGR2+p.63Cys	Cell	12	2	3	29.5604	4613.13
emSYNGR2+p.63Cys	Cell	12	3	3	29.4793	4847.09
emSYNGR2+p.63Cys	Cell	24	1	3	27.6553	14747.7
emSYNGR2+p.63Cys	Cell	24	2	3	27.9091	12632.2
emSYNGR2+p.63Cys	Cell	24	3	3	28.1848	10676.7
emSYNGR2+p.63Cys	Cell	48	1	3	19.4714	2.1729e+06
emSYNGR2+p.63Cys	Cell	48	2	3	19.8425	1.73268e+06
emSYNGR2+p.63Cys	Cell	48	3	3	20.0038	1.57021e+06
emSYNGR2+p.63Cys	Cell	72	1	3	19.3837	2.29228e+06
emSYNGR2+p.63Cys	Cell	72	2	3	20.3452	1.275e+06
emSYNGR2+p.63Cys	Cell	72	3	3	19.8092	1.76823e+06
wtSYNGR2+p.63Arg	Cell	0	1	3	26.5068	29719.1
wtSYNGR2+p.63Arg	Cell	0	2	3	26.743	25730.7
wtSYNGR2+p.63Arg	Cell	0	3	3	26.6331	27514
wtSYNGR2+p.63Arg	Cell	12	1	3	29.0521	6289.94
wtSYNGR2+p.63Arg	Cell	12	2	3	29.2636	5528.49
wtSYNGR2+p.63Arg	Cell	12	3	3	29.0728	6211.27
wtSYNGR2+p.63Arg	Cell	24	1	3	24.8619	81063.4
wtSYNGR2+p.63Arg	Cell	24	2	3	25.2176	65253.5
wtSYNGR2+p.63Arg	Cell	24	3	3	27.7462	13952.3
wtSYNGR2+p.63Arg	Cell	48	1	3	16.6444	1.21905e+07
wtSYNGR2+p.63Arg	Cell	48	2	3	16.9916	9.86379e+06
wtSYNGR2+p.63Arg	Cell	48	3	3	16.8218	1.09402e+07
wtSYNGR2+p.63Arg	Cell	72	1	3	17.4387	7.50921e+06
wtSYNGR2+p.63Arg	Cell	72	2	3	17.7826	6.08806e+06
wtSYNGR2+p.63Arg	Cell	72	3	3	17.7508	6.20721e+06

## Sheet: MOI2_PCV2b_Cys1
PCV2b
MOI=0.00075
Viral Copies
Clone	Fraction	Time (hpi)	copies/uL	Log10(copies/uL)	Replicate		Clone	Fraction	Time (hpi)	Copies/Well	Log10(copies/well)	Replicate
emSYNGR2+p.63Cys	Supernatant	0	150.235	2.17677	1		emSYNGR2+p.63Cys	Cell	0	1.13175e+07	7.05375	1
emSYNGR2+p.63Cys	Supernatant	12	1566.66	3.19497	1		emSYNGR2+p.63Cys	Cell	12	2.94862e+06	6.46962	1
emSYNGR2+p.63Cys	Supernatant	24	1048.63	3.02062	1		emSYNGR2+p.63Cys	Cell	24	2.69335e+06	6.43029	1
emSYNGR2+p.63Cys	Supernatant	48	7502.51	3.87521	1		emSYNGR2+p.63Cys	Cell	48	8.08045e+07	7.90744	1
emSYNGR2+p.63Cys	Supernatant	72	15032	4.17702	1		emSYNGR2+p.63Cys	Cell	72	1.64086e+08	8.21507	1
emSYNGR2+p.63Cys	Supernatant	0	181.091	2.2579	2		emSYNGR2+p.63Cys	Cell	0	1.44314e+07	7.15931	2
emSYNGR2+p.63Cys	Supernatant	12	1182.57	3.07283	2		emSYNGR2+p.63Cys	Cell	12	501683	5.70043	2
emSYNGR2+p.63Cys	Supernatant	24	987.937	2.99473	2		emSYNGR2+p.63Cys	Cell	24	1.67609e+06	6.2243	2
emSYNGR2+p.63Cys	Supernatant	48	5426.2	3.7345	2		emSYNGR2+p.63Cys	Cell	48	4.91331e+07	7.69137	2
emSYNGR2+p.63Cys	Supernatant	72	22142.5	4.34523	2		emSYNGR2+p.63Cys	Cell	72	4.65402e+07	7.66783	2
emSYNGR2+p.63Cys	Supernatant	0	132.789	2.12316	3		emSYNGR2+p.63Cys	Cell	0	1.21768e+07	7.08553	3
emSYNGR2+p.63Cys	Supernatant	12	853.625	2.93127	3		emSYNGR2+p.63Cys	Cell	12	256123	5.40845	3
emSYNGR2+p.63Cys	Supernatant	24	354.763	2.54994	3		emSYNGR2+p.63Cys	Cell	24	684498	5.83537	3
emSYNGR2+p.63Cys	Supernatant	48	2964.69	3.47198	3		emSYNGR2+p.63Cys	Cell	48	8.25722e+07	7.91683	3
emSYNGR2+p.63Cys	Supernatant	72	14319.3	4.15592	3		emSYNGR2+p.63Cys	Cell	72	1.01513e+08	8.00652	3
wtSYNGR2+p.63Arg	Supernatant	0	48.5353	1.68606	1		wtSYNGR2+p.63Arg	Cell	0	8.56102e+06	6.93253	1
wtSYNGR2+p.63Arg	Supernatant	12	321.785	2.50757	1		wtSYNGR2+p.63Arg	Cell	12	1.54154e+06	6.18795	1
wtSYNGR2+p.63Arg	Supernatant	24	41.7427	1.62058	1		wtSYNGR2+p.63Arg	Cell	24	1.45601e+07	7.16317	1
wtSYNGR2+p.63Arg	Supernatant	48	43739.5	4.64087	1		wtSYNGR2+p.63Arg	Cell	48	5.3001e+08	8.72428	1
wtSYNGR2+p.63Arg	Supernatant	72	383603	5.58388	1		wtSYNGR2+p.63Arg	Cell	72	9.15522e+08	8.96167	1
wtSYNGR2+p.63Arg	Supernatant	0	112.67	2.05181	2		wtSYNGR2+p.63Arg	Cell	0	2.05799e+06	6.31344	2
wtSYNGR2+p.63Arg	Supernatant	12	1755.12	3.24431	2		wtSYNGR2+p.63Arg	Cell	12	380858	5.58076	2
wtSYNGR2+p.63Arg	Supernatant	24	178.359	2.2513	2		wtSYNGR2+p.63Arg	Cell	24	2.11129e+07	7.32455	2
wtSYNGR2+p.63Arg	Supernatant	48	52355.1	4.71896	2		wtSYNGR2+p.63Arg	Cell	48	6.58629e+08	8.81864	2
wtSYNGR2+p.63Arg	Supernatant	72	591286	5.7718	2		wtSYNGR2+p.63Arg	Cell	72	330382401	8.51902	2
wtSYNGR2+p.63Arg	Supernatant	0	115.153	2.06128	3		wtSYNGR2+p.63Arg	Cell	0	1.38273e+06	6.14074	3
wtSYNGR2+p.63Arg	Supernatant	12	541.705	2.73376	3		wtSYNGR2+p.63Arg	Cell	12	300495	5.47784	3
wtSYNGR2+p.63Arg	Supernatant	24	259.936	2.41487	3		wtSYNGR2+p.63Arg	Cell	24	3.65792e+06	6.56323	3
wtSYNGR2+p.63Arg	Supernatant	48	30239.8	4.48058	3		wtSYNGR2+p.63Arg	Cell	48	5.49909e+08	8.74029	3
wtSYNGR2+p.63Arg	Supernatant	72	625886	5.79649	3		wtSYNGR2+p.63Arg	Cell	72	3.30075e+08	8.51861	3

## Sheet: Raw_MOI2_SYNGR2_Cys1
PCV2b			qPCR Assay	Efficiency
MOI = 0.00075			RPL32	1.93
SYNGR2 Expression			SYNGR2	1.94
Clone	Treatment	Time	Infection Replicate	Gene	Cq	qPCR Triplicate
emSYNGR2+p.63Cys	Infected	0	1	RPL32	18.4122	1
emSYNGR2+p.63Cys	Infected	0	1	RPL32	18.2506	2
emSYNGR2+p.63Cys	Infected	0	1	RPL32	18.6034	3
emSYNGR2+p.63Cys	Infected	12	1	RPL32	16.5619	1
emSYNGR2+p.63Cys	Infected	12	1	RPL32	16.7298	2
emSYNGR2+p.63Cys	Infected	12	1	RPL32	16.7873	3
emSYNGR2+p.63Cys	Infected	24	1	RPL32	18.5311	1
emSYNGR2+p.63Cys	Infected	24	1	RPL32	18.7521	2
emSYNGR2+p.63Cys	Infected	24	1	RPL32	18.9738	3
emSYNGR2+p.63Cys	Infected	48	1	RPL32	17.3487	1
emSYNGR2+p.63Cys	Infected	48	1	RPL32	17.3736	2
emSYNGR2+p.63Cys	Infected	48	1	RPL32	17.5614	3
emSYNGR2+p.63Cys	Infected	72	1	RPL32	17.0647	1
emSYNGR2+p.63Cys	Infected	72	1	RPL32	17.1384	2
emSYNGR2+p.63Cys	Infected	72	1	RPL32	17.3575	3
emSYNGR2+p.63Cys	Control	0	1	RPL32	17.834	1
emSYNGR2+p.63Cys	Control	0	1	RPL32	18.0907	2
emSYNGR2+p.63Cys	Control	0	1	RPL32	18.0955	3
emSYNGR2+p.63Cys	Control	12	1	RPL32	18.0988	1
emSYNGR2+p.63Cys	Control	12	1	RPL32	18.1646	2
emSYNGR2+p.63Cys	Control	12	1	RPL32	18.3245	3
emSYNGR2+p.63Cys	Control	24	1	RPL32	17.7577	1
emSYNGR2+p.63Cys	Control	24	1	RPL32	18.044	2
emSYNGR2+p.63Cys	Control	24	1	RPL32	17.6933	3
emSYNGR2+p.63Cys	Control	48	1	RPL32	17.1748	1
emSYNGR2+p.63Cys	Control	48	1	RPL32	17.2442	2
emSYNGR2+p.63Cys	Control	48	1	RPL32	17.5461	3
emSYNGR2+p.63Cys	Control	72	1	RPL32	17.1945	1
emSYNGR2+p.63Cys	Control	72	1	RPL32	17.2305	2
emSYNGR2+p.63Cys	Control	72	1	RPL32	17.5416	3
wtSYNGR2+p.63Arg	Infected	0	1	RPL32	17.9387	1
wtSYNGR2+p.63Arg	Infected	0	1	RPL32	18.4399	2
wtSYNGR2+p.63Arg	Infected	0	1	RPL32	19.1604	3
wtSYNGR2+p.63Arg	Infected	12	1	RPL32	19.0381	1
wtSYNGR2+p.63Arg	Infected	12	1	RPL32	19.034	2
wtSYNGR2+p.63Arg	Infected	12	1	RPL32	19.4096	3
wtSYNGR2+p.63Arg	Infected	24	1	RPL32	19.0285	1
wtSYNGR2+p.63Arg	Infected	24	1	RPL32	19.0767	2
wtSYNGR2+p.63Arg	Infected	24	1	RPL32	19.1311	3
wtSYNGR2+p.63Arg	Infected	48	1	RPL32	18.4014	1
wtSYNGR2+p.63Arg	Infected	48	1	RPL32	18.2209	2
wtSYNGR2+p.63Arg	Infected	48	1	RPL32	18.302	3
wtSYNGR2+p.63Arg	Infected	72	1	RPL32	18.6273	1
wtSYNGR2+p.63Arg	Infected	72	1	RPL32	18.2563	2
wtSYNGR2+p.63Arg	Infected	72	1	RPL32	18.3566	3
wtSYNGR2+p.63Arg	Control	0	1	RPL32	18.7271	1
wtSYNGR2+p.63Arg	Control	0	1	RPL32	18.4507	2
wtSYNGR2+p.63Arg	Control	0	1	RPL32	18.8792	3
wtSYNGR2+p.63Arg	Control	12	1	RPL32	18.0388	1
wtSYNGR2+p.63Arg	Control	12	1	RPL32	18.025	2
wtSYNGR2+p.63Arg	Control	12	1	RPL32	18.2196	3
wtSYNGR2+p.63Arg	Control	24	1	RPL32	18.1972	1
wtSYNGR2+p.63Arg	Control	24	1	RPL32	18.195	2
wtSYNGR2+p.63Arg	Control	24	1	RPL32	18.3606	3
wtSYNGR2+p.63Arg	Control	48	1	RPL32	17.2355	1
wtSYNGR2+p.63Arg	Control	48	1	RPL32	17.1227	2
wtSYNGR2+p.63Arg	Control	48	1	RPL32	17.9072	3
wtSYNGR2+p.63Arg	Control	72	1	RPL32	17.4515	1
wtSYNGR2+p.63Arg	Control	72	1	RPL32	17.4886	2
wtSYNGR2+p.63Arg	Control	72	1	RPL32	17.594	3
emSYNGR2+p.63Cys	Infected	0	1	SYNGR2	23.6763	1
emSYNGR2+p.63Cys	Infected	0	1	SYNGR2	23.4551	2
emSYNGR2+p.63Cys	Infected	0	1	SYNGR2	23.6136	3
emSYNGR2+p.63Cys	Infected	12	1	SYNGR2	22.423	1
emSYNGR2+p.63Cys	Infected	12	1	SYNGR2	22.3635	2
emSYNGR2+p.63Cys	Infected	12	1	SYNGR2	22.4394	3
emSYNGR2+p.63Cys	Infected	24	1	SYNGR2	23.0291	1
emSYNGR2+p.63Cys	Infected	24	1	SYNGR2	23.1247	2
emSYNGR2+p.63Cys	Infected	24	1	SYNGR2	23.1171	3
emSYNGR2+p.63Cys	Infected	48	1	SYNGR2	22.7043	1
emSYNGR2+p.63Cys	Infected	48	1	SYNGR2	22.8732	2
emSYNGR2+p.63Cys	Infected	48	1	SYNGR2	23.1348	3
emSYNGR2+p.63Cys	Infected	72	1	SYNGR2	21.7995	1
emSYNGR2+p.63Cys	Infected	72	1	SYNGR2	22.6859	2
emSYNGR2+p.63Cys	Infected	72	1	SYNGR2	22.1565	3
emSYNGR2+p.63Cys	Control	0	1	SYNGR2	22.7835	1
emSYNGR2+p.63Cys	Control	0	1	SYNGR2	23.18	2
emSYNGR2+p.63Cys	Control	0	1	SYNGR2	23.2053	3
emSYNGR2+p.63Cys	Control	12	1	SYNGR2	22.5358	1
emSYNGR2+p.63Cys	Control	12	1	SYNGR2	23.087	2
emSYNGR2+p.63Cys	Control	12	1	SYNGR2	23.2562	3
emSYNGR2+p.63Cys	Control	24	1	SYNGR2	22.1217	1
emSYNGR2+p.63Cys	Control	24	1	SYNGR2	22.3731	2
emSYNGR2+p.63Cys	Control	24	1	SYNGR2	22.5788	3
emSYNGR2+p.63Cys	Control	48	1	SYNGR2	22.6649	1
emSYNGR2+p.63Cys	Control	48	1	SYNGR2	22.3664	2
emSYNGR2+p.63Cys	Control	48	1	SYNGR2	22.7939	3
emSYNGR2+p.63Cys	Control	72	1	SYNGR2	22.1382	1
emSYNGR2+p.63Cys	Control	72	1	SYNGR2	22.0508	2
emSYNGR2+p.63Cys	Control	72	1	SYNGR2	22.0715	3
wtSYNGR2+p.63Arg	Infected	0	1	SYNGR2	22.767	1
wtSYNGR2+p.63Arg	Infected	0	1	SYNGR2	22.8897	2
wtSYNGR2+p.63Arg	Infected	0	1	SYNGR2	23.1944	3
wtSYNGR2+p.63Arg	Infected	12	1	SYNGR2	23.7812	1
wtSYNGR2+p.63Arg	Infected	12	1	SYNGR2	24.1229	2
wtSYNGR2+p.63Arg	Infected	12	1	SYNGR2	24.3676	3
wtSYNGR2+p.63Arg	Infected	24	1	SYNGR2	22.8208	1
wtSYNGR2+p.63Arg	Infected	24	1	SYNGR2	23.3535	2
wtSYNGR2+p.63Arg	Infected	24	1	SYNGR2	23.1835	3
wtSYNGR2+p.63Arg	Infected	48	1	SYNGR2	22.9176	1
wtSYNGR2+p.63Arg	Infected	48	1	SYNGR2	22.6461	2
wtSYNGR2+p.63Arg	Infected	48	1	SYNGR2	22.678	3
wtSYNGR2+p.63Arg	Infected	72	1	SYNGR2	22.5878	1
wtSYNGR2+p.63Arg	Infected	72	1	SYNGR2	22.6752	2
wtSYNGR2+p.63Arg	Infected	72	1	SYNGR2	22.551	3
wtSYNGR2+p.63Arg	Control	0	1	SYNGR2	23.2777	1
wtSYNGR2+p.63Arg	Control	0	1	SYNGR2	22.9563	2
wtSYNGR2+p.63Arg	Control	0	1	SYNGR2	23.2529	3
wtSYNGR2+p.63Arg	Control	12	1	SYNGR2	22.8341	1
wtSYNGR2+p.63Arg	Control	12	1	SYNGR2	22.6236	2
wtSYNGR2+p.63Arg	Control	12	1	SYNGR2	22.6105	3
wtSYNGR2+p.63Arg	Control	24	1	SYNGR2	22.2545	1
wtSYNGR2+p.63Arg	Control	24	1	SYNGR2	21.9845	2
wtSYNGR2+p.63Arg	Control	24	1	SYNGR2	22.0405	3
wtSYNGR2+p.63Arg	Control	48	1	SYNGR2	21.6926	1
wtSYNGR2+p.63Arg	Control	48	1	SYNGR2	21.5005	2
wtSYNGR2+p.63Arg	Control	48	1	SYNGR2	21.7896	3
wtSYNGR2+p.63Arg	Control	72	1	SYNGR2	21.7069	1
wtSYNGR2+p.63Arg	Control	72	1	SYNGR2	22.0313	2
wtSYNGR2+p.63Arg	Control	72	1	SYNGR2	21.8534	3
emSYNGR2+p.63Cys	Infected	0	2	RPL32	19.4015	1
emSYNGR2+p.63Cys	Infected	0	2	RPL32	19.2905	2
emSYNGR2+p.63Cys	Infected	0	2	RPL32	19.3961	3
emSYNGR2+p.63Cys	Infected	12	2	RPL32	19.6043	1
emSYNGR2+p.63Cys	Infected	12	2	RPL32	19.7803	2
emSYNGR2+p.63Cys	Infected	12	2	RPL32	19.783	3
emSYNGR2+p.63Cys	Infected	24	2	RPL32	20.6348	1
emSYNGR2+p.63Cys	Infected	24	2	RPL32	20.8449	2
emSYNGR2+p.63Cys	Infected	24	2	RPL32	20.7929	3
emSYNGR2+p.63Cys	Infected	48	2	RPL32	19.4751	1
emSYNGR2+p.63Cys	Infected	48	2	RPL32	19.442	2
emSYNGR2+p.63Cys	Infected	48	2	RPL32	19.5951	3
emSYNGR2+p.63Cys	Infected	72	2	RPL32	17.0445	1
emSYNGR2+p.63Cys	Infected	72	2	RPL32	17.2705	2
emSYNGR2+p.63Cys	Infected	72	2	RPL32	17.4338	3
emSYNGR2+p.63Cys	Control	0	2	RPL32	18.7922	1
emSYNGR2+p.63Cys	Control	0	2	RPL32	18.7021	2
emSYNGR2+p.63Cys	Control	0	2	RPL32	18.9036	3
emSYNGR2+p.63Cys	Control	12	2	RPL32	19.0293	1
emSYNGR2+p.63Cys	Control	12	2	RPL32	18.9799	2
emSYNGR2+p.63Cys	Control	12	2	RPL32	19.1072	3
emSYNGR2+p.63Cys	Control	24	2	RPL32	20.4381	1
emSYNGR2+p.63Cys	Control	24	2	RPL32	20.3161	2
emSYNGR2+p.63Cys	Control	24	2	RPL32	20.2499	3
emSYNGR2+p.63Cys	Control	48	2	RPL32	18.5892	1
emSYNGR2+p.63Cys	Control	48	2	RPL32	18.4178	2
emSYNGR2+p.63Cys	Control	48	2	RPL32	18.8017	3
emSYNGR2+p.63Cys	Control	72	2	RPL32	17.4595	1
emSYNGR2+p.63Cys	Control	72	2	RPL32	17.3373	2
emSYNGR2+p.63Cys	Control	72	2	RPL32	17.672	3
wtSYNGR2+p.63Arg	Infected	0	2	RPL32	18.4192	1
wtSYNGR2+p.63Arg	Infected	0	2	RPL32	18.7885	2
wtSYNGR2+p.63Arg	Infected	0	2	RPL32	18.9716	3
wtSYNGR2+p.63Arg	Infected	12	2	RPL32	18.0898	1
wtSYNGR2+p.63Arg	Infected	12	2	RPL32	17.9556	2
wtSYNGR2+p.63Arg	Infected	12	2	RPL32	18.3851	3
wtSYNGR2+p.63Arg	Infected	24	2	RPL32	19.1411	1
wtSYNGR2+p.63Arg	Infected	24	2	RPL32	19.1677	2
wtSYNGR2+p.63Arg	Infected	24	2	RPL32	19.3312	3
wtSYNGR2+p.63Arg	Infected	48	2	RPL32	19.1882	1
wtSYNGR2+p.63Arg	Infected	48	2	RPL32	18.762	2
wtSYNGR2+p.63Arg	Infected	48	2	RPL32	18.8021	3
wtSYNGR2+p.63Arg	Infected	72	2	RPL32	19.6575	1
wtSYNGR2+p.63Arg	Infected	72	2	RPL32	19.1599	2
wtSYNGR2+p.63Arg	Infected	72	2	RPL32	19.3132	3
wtSYNGR2+p.63Arg	Control	0	2	RPL32	19.5285	1
wtSYNGR2+p.63Arg	Control	0	2	RPL32	19.1663	2
wtSYNGR2+p.63Arg	Control	0	2	RPL32	19.5171	3
wtSYNGR2+p.63Arg	Control	12	2	RPL32	31.9167	1
wtSYNGR2+p.63Arg	Control	12	2	RPL32	19.1247	2
wtSYNGR2+p.63Arg	Control	12	2	RPL32	19.3102	3
wtSYNGR2+p.63Arg	Control	24	2	RPL32	17.7277	1
wtSYNGR2+p.63Arg	Control	24	2	RPL32	17.6784	2
wtSYNGR2+p.63Arg	Control	24	2	RPL32	17.8848	3
wtSYNGR2+p.63Arg	Control	48	2	RPL32	17.0767	1
wtSYNGR2+p.63Arg	Control	48	2	RPL32	16.9477	2
wtSYNGR2+p.63Arg	Control	48	2	RPL32	17.1225	3
wtSYNGR2+p.63Arg	Control	72	2	RPL32	18.2829	1
wtSYNGR2+p.63Arg	Control	72	2	RPL32	18.1696	2
wtSYNGR2+p.63Arg	Control	72	2	RPL32	18.2494	3
emSYNGR2+p.63Cys	Infected	0	2	SYNGR2	24.4906	1
emSYNGR2+p.63Cys	Infected	0	2	SYNGR2	24.1732	2
emSYNGR2+p.63Cys	Infected	0	2	SYNGR2	24.3926	3
emSYNGR2+p.63Cys	Infected	12	2	SYNGR2	25.0463	1
emSYNGR2+p.63Cys	Infected	12	2	SYNGR2	24.5954	2
emSYNGR2+p.63Cys	Infected	12	2	SYNGR2	24.8465	3
emSYNGR2+p.63Cys	Infected	24	2	SYNGR2	24.6926	1
emSYNGR2+p.63Cys	Infected	24	2	SYNGR2	24.8552	2
emSYNGR2+p.63Cys	Infected	24	2	SYNGR2	24.8249	3
emSYNGR2+p.63Cys	Infected	48	2	SYNGR2	23.7557	1
emSYNGR2+p.63Cys	Infected	48	2	SYNGR2	23.8708	2
emSYNGR2+p.63Cys	Infected	48	2	SYNGR2	23.986	3
emSYNGR2+p.63Cys	Infected	72	2	SYNGR2	21.9708	1
emSYNGR2+p.63Cys	Infected	72	2	SYNGR2	22.7782	2
emSYNGR2+p.63Cys	Infected	72	2	SYNGR2	22.207	3
emSYNGR2+p.63Cys	Control	0	2	SYNGR2	23.7055	1
emSYNGR2+p.63Cys	Control	0	2	SYNGR2	23.8208	2
emSYNGR2+p.63Cys	Control	0	2	SYNGR2	23.9366	3
emSYNGR2+p.63Cys	Control	12	2	SYNGR2	23.5927	1
emSYNGR2+p.63Cys	Control	12	2	SYNGR2	23.9642	2
emSYNGR2+p.63Cys	Control	12	2	SYNGR2	24.1488	3
emSYNGR2+p.63Cys	Control	24	2	SYNGR2	25.0557	1
emSYNGR2+p.63Cys	Control	24	2	SYNGR2	24.9984	2
emSYNGR2+p.63Cys	Control	24	2	SYNGR2	25.0277	3
emSYNGR2+p.63Cys	Control	48	2	SYNGR2	23.2095	1
emSYNGR2+p.63Cys	Control	48	2	SYNGR2	22.7931	2
emSYNGR2+p.63Cys	Control	48	2	SYNGR2	23.2718	3
emSYNGR2+p.63Cys	Control	72	2	SYNGR2	22.9984	1
emSYNGR2+p.63Cys	Control	72	2	SYNGR2	22.6621	2
emSYNGR2+p.63Cys	Control	72	2	SYNGR2	22.8202	3
wtSYNGR2+p.63Arg	Infected	0	2	SYNGR2	23.7443	1
wtSYNGR2+p.63Arg	Infected	0	2	SYNGR2	23.4725	2
wtSYNGR2+p.63Arg	Infected	0	2	SYNGR2	23.6226	3
wtSYNGR2+p.63Arg	Infected	12	2	SYNGR2	23.3336	1
wtSYNGR2+p.63Arg	Infected	12	2	SYNGR2	23.7687	2
wtSYNGR2+p.63Arg	Infected	12	2	SYNGR2	24.0318	3
wtSYNGR2+p.63Arg	Infected	24	2	SYNGR2	23.635	1
wtSYNGR2+p.63Arg	Infected	24	2	SYNGR2	24.0062	2
wtSYNGR2+p.63Arg	Infected	24	2	SYNGR2	24.0709	3
wtSYNGR2+p.63Arg	Infected	48	2	SYNGR2	23.6772	1
wtSYNGR2+p.63Arg	Infected	48	2	SYNGR2	23.4153	2
wtSYNGR2+p.63Arg	Infected	48	2	SYNGR2	23.5965	3
wtSYNGR2+p.63Arg	Infected	72	2	SYNGR2	23.7074	1
wtSYNGR2+p.63Arg	Infected	72	2	SYNGR2	23.6498	2
wtSYNGR2+p.63Arg	Infected	72	2	SYNGR2	23.7283	3
wtSYNGR2+p.63Arg	Control	0	2	SYNGR2	24.3012	1
wtSYNGR2+p.63Arg	Control	0	2	SYNGR2	23.9846	2
wtSYNGR2+p.63Arg	Control	0	2	SYNGR2	24.1604	3
wtSYNGR2+p.63Arg	Control	12	2	SYNGR2	23.3947	1
wtSYNGR2+p.63Arg	Control	12	2	SYNGR2	22.9779	2
wtSYNGR2+p.63Arg	Control	12	2	SYNGR2	23.1529	3
wtSYNGR2+p.63Arg	Control	24	2	SYNGR2	21.8392	1
wtSYNGR2+p.63Arg	Control	24	2	SYNGR2	21.4682	2
wtSYNGR2+p.63Arg	Control	24	2	SYNGR2	21.4957	3
wtSYNGR2+p.63Arg	Control	48	2	SYNGR2	22.1285	1
wtSYNGR2+p.63Arg	Control	48	2	SYNGR2	21.769	2
wtSYNGR2+p.63Arg	Control	48	2	SYNGR2	21.9896	3
wtSYNGR2+p.63Arg	Control	72	2	SYNGR2	23.0503	1
wtSYNGR2+p.63Arg	Control	72	2	SYNGR2	22.6931	2
wtSYNGR2+p.63Arg	Control	72	2	SYNGR2	22.7824	3
emSYNGR2+p.63Cys	Infected	0	3	RPL32	18.6032	1
emSYNGR2+p.63Cys	Infected	0	3	RPL32	18.5775	2
emSYNGR2+p.63Cys	Infected	0	3	RPL32	18.8122	3
emSYNGR2+p.63Cys	Infected	12	3	RPL32	17.9618	1
emSYNGR2+p.63Cys	Infected	12	3	RPL32	18.152	2
emSYNGR2+p.63Cys	Infected	12	3	RPL32	18.136	3
emSYNGR2+p.63Cys	Infected	24	3	RPL32	18.8243	1
emSYNGR2+p.63Cys	Infected	24	3	RPL32	19.1646	2
emSYNGR2+p.63Cys	Infected	24	3	RPL32	19.2497	3
emSYNGR2+p.63Cys	Infected	48	3	RPL32	18.1345	1
emSYNGR2+p.63Cys	Infected	48	3	RPL32	18.314	2
emSYNGR2+p.63Cys	Infected	48	3	RPL32	18.5286	3
emSYNGR2+p.63Cys	Infected	72	3	RPL32	17.0567	1
emSYNGR2+p.63Cys	Infected	72	3	RPL32	17.2701	2
emSYNGR2+p.63Cys	Infected	72	3	RPL32	17.5898	3
emSYNGR2+p.63Cys	Control	0	3	RPL32	18.2318	1
emSYNGR2+p.63Cys	Control	0	3	RPL32	18.3029	2
emSYNGR2+p.63Cys	Control	0	3	RPL32	18.2862	3
emSYNGR2+p.63Cys	Control	12	3	RPL32	18.0071	1
emSYNGR2+p.63Cys	Control	12	3	RPL32	18.2344	2
emSYNGR2+p.63Cys	Control	12	3	RPL32	18.3889	3
emSYNGR2+p.63Cys	Control	24	3	RPL32	19.7685	1
emSYNGR2+p.63Cys	Control	24	3	RPL32	19.9353	2
emSYNGR2+p.63Cys	Control	24	3	RPL32	19.7418	3
emSYNGR2+p.63Cys	Control	48	3	RPL32	17.836	1
emSYNGR2+p.63Cys	Control	48	3	RPL32	17.8445	2
emSYNGR2+p.63Cys	Control	48	3	RPL32	18.1328	3
emSYNGR2+p.63Cys	Control	72	3	RPL32	16.0178	1
emSYNGR2+p.63Cys	Control	72	3	RPL32	16.064	2
emSYNGR2+p.63Cys	Control	72	3	RPL32	16.4305	3
wtSYNGR2+p.63Arg	Infected	0	3	RPL32	18.5604	1
wtSYNGR2+p.63Arg	Infected	0	3	RPL32	18.8675	2
wtSYNGR2+p.63Arg	Infected	0	3	RPL32	19.1066	3
wtSYNGR2+p.63Arg	Infected	12	3	RPL32	19.6408	1
wtSYNGR2+p.63Arg	Infected	12	3	RPL32	19.5381	2
wtSYNGR2+p.63Arg	Infected	12	3	RPL32	19.9403	3
wtSYNGR2+p.63Arg	Infected	24	3	RPL32	19.3219	1
wtSYNGR2+p.63Arg	Infected	24	3	RPL32	19.3518	2
wtSYNGR2+p.63Arg	Infected	24	3	RPL32	19.5954	3
wtSYNGR2+p.63Arg	Infected	48	3	RPL32	18.5968	1
wtSYNGR2+p.63Arg	Infected	48	3	RPL32	18.4373	2
wtSYNGR2+p.63Arg	Infected	48	3	RPL32	18.5213	3
wtSYNGR2+p.63Arg	Infected	72	3	RPL32	18.9795	1
wtSYNGR2+p.63Arg	Infected	72	3	RPL32	18.5498	2
wtSYNGR2+p.63Arg	Infected	72	3	RPL32	18.7341	3
wtSYNGR2+p.63Arg	Control	0	3	RPL32	19.7377	1
wtSYNGR2+p.63Arg	Control	0	3	RPL32	19.755	2
wtSYNGR2+p.63Arg	Control	0	3	RPL32	20.1477	3
wtSYNGR2+p.63Arg	Control	12	3	RPL32	30.8966	1
wtSYNGR2+p.63Arg	Control	12	3	RPL32	18.8966	2
wtSYNGR2+p.63Arg	Control	12	3	RPL32	19.0886	3
wtSYNGR2+p.63Arg	Control	24	3	RPL32	18.9484	1
wtSYNGR2+p.63Arg	Control	24	3	RPL32	18.8909	2
wtSYNGR2+p.63Arg	Control	24	3	RPL32	19.0944	3
wtSYNGR2+p.63Arg	Control	48	3	RPL32	17.7133	1
wtSYNGR2+p.63Arg	Control	48	3	RPL32	17.5819	2
wtSYNGR2+p.63Arg	Control	48	3	RPL32	17.7929	3
wtSYNGR2+p.63Arg	Control	72	3	RPL32	17.1122	1
wtSYNGR2+p.63Arg	Control	72	3	RPL32	16.6889	2
wtSYNGR2+p.63Arg	Control	72	3	RPL32	17.1475	3
emSYNGR2+p.63Cys	Infected	0	3	SYNGR2	23.4254	1
emSYNGR2+p.63Cys	Infected	0	3	SYNGR2	23.3166	2
emSYNGR2+p.63Cys	Infected	0	3	SYNGR2	23.6526	3
emSYNGR2+p.63Cys	Infected	12	3	SYNGR2	22.8898	1
emSYNGR2+p.63Cys	Infected	12	3	SYNGR2	22.8879	2
emSYNGR2+p.63Cys	Infected	12	3	SYNGR2	23.0686	3
emSYNGR2+p.63Cys	Infected	24	3	SYNGR2	23.0519	1
emSYNGR2+p.63Cys	Infected	24	3	SYNGR2	23.0775	2
emSYNGR2+p.63Cys	Infected	24	3	SYNGR2	23.3043	3
emSYNGR2+p.63Cys	Infected	48	3	SYNGR2	22.4593	1
emSYNGR2+p.63Cys	Infected	48	3	SYNGR2	22.9029	2
emSYNGR2+p.63Cys	Infected	48	3	SYNGR2	23.0233	3
emSYNGR2+p.63Cys	Infected	72	3	SYNGR2	21.5672	1
emSYNGR2+p.63Cys	Infected	72	3	SYNGR2	22.5477	2
emSYNGR2+p.63Cys	Infected	72	3	SYNGR2	21.9432	3
emSYNGR2+p.63Cys	Control	0	3	SYNGR2	22.8233	1
emSYNGR2+p.63Cys	Control	0	3	SYNGR2	23.2729	2
emSYNGR2+p.63Cys	Control	0	3	SYNGR2	23.2975	3
emSYNGR2+p.63Cys	Control	12	3	SYNGR2	22.9073	1
emSYNGR2+p.63Cys	Control	12	3	SYNGR2	23.3456	2
emSYNGR2+p.63Cys	Control	12	3	SYNGR2	23.8082	3
emSYNGR2+p.63Cys	Control	24	3	SYNGR2	23.6787	1
emSYNGR2+p.63Cys	Control	24	3	SYNGR2	24.0619	2
emSYNGR2+p.63Cys	Control	24	3	SYNGR2	24.396	3
emSYNGR2+p.63Cys	Control	48	3	SYNGR2	22.2998	1
emSYNGR2+p.63Cys	Control	48	3	SYNGR2	22.1906	2
emSYNGR2+p.63Cys	Control	48	3	SYNGR2	22.5484	3
emSYNGR2+p.63Cys	Control	72	3	SYNGR2	21.0577	1
emSYNGR2+p.63Cys	Control	72	3	SYNGR2	20.9687	2
emSYNGR2+p.63Cys	Control	72	3	SYNGR2	21.1196	3
wtSYNGR2+p.63Arg	Infected	0	3	SYNGR2	22.6291	1
wtSYNGR2+p.63Arg	Infected	0	3	SYNGR2	22.9473	2
wtSYNGR2+p.63Arg	Infected	0	3	SYNGR2	23.1798	3
wtSYNGR2+p.63Arg	Infected	12	3	SYNGR2	23.5997	1
wtSYNGR2+p.63Arg	Infected	12	3	SYNGR2	24.0919	2
wtSYNGR2+p.63Arg	Infected	12	3	SYNGR2	24.3068	3
wtSYNGR2+p.63Arg	Infected	24	3	SYNGR2	22.889	1
wtSYNGR2+p.63Arg	Infected	24	3	SYNGR2	23.4265	2
wtSYNGR2+p.63Arg	Infected	24	3	SYNGR2	23.3831	3
wtSYNGR2+p.63Arg	Infected	48	3	SYNGR2	22.7957	1
wtSYNGR2+p.63Arg	Infected	48	3	SYNGR2	22.7773	2
wtSYNGR2+p.63Arg	Infected	48	3	SYNGR2	22.6812	3
wtSYNGR2+p.63Arg	Infected	72	3	SYNGR2	22.7165	1
wtSYNGR2+p.63Arg	Infected	72	3	SYNGR2	22.7928	2
wtSYNGR2+p.63Arg	Infected	72	3	SYNGR2	22.7627	3
wtSYNGR2+p.63Arg	Control	0	3	SYNGR2	23.8817	1
wtSYNGR2+p.63Arg	Control	0	3	SYNGR2	23.6681	2
wtSYNGR2+p.63Arg	Control	0	3	SYNGR2	24.064	3
wtSYNGR2+p.63Arg	Control	12	3	SYNGR2	22.628	1
wtSYNGR2+p.63Arg	Control	12	3	SYNGR2	22.3677	2
wtSYNGR2+p.63Arg	Control	12	3	SYNGR2	22.5606	3
wtSYNGR2+p.63Arg	Control	24	3	SYNGR2	22.5962	1
wtSYNGR2+p.63Arg	Control	24	3	SYNGR2	22.3976	2
wtSYNGR2+p.63Arg	Control	24	3	SYNGR2	22.2449	3
wtSYNGR2+p.63Arg	Control	48	3	SYNGR2	21.7521	1
wtSYNGR2+p.63Arg	Control	48	3	SYNGR2	21.6986	2
wtSYNGR2+p.63Arg	Control	48	3	SYNGR2	22.0227	3
wtSYNGR2+p.63Arg	Control	72	3	SYNGR2	21.1328	1
wtSYNGR2+p.63Arg	Control	72	3	SYNGR2	21.1079	2
wtSYNGR2+p.63Arg	Control	72	3	SYNGR2	21.2359	3

## Sheet: MOI2_SYNGR2_Cys1
PCV2b
MOI=0.00075
SYNGR2 Expression
Clone	Treatment	Time (hpi)	Log10(MNE+1)	Infection Replicate
emSYNGR2+p.63Cys	Infected	0	0.0127384	1
emSYNGR2+p.63Cys	Infected	12	0.00893045	1
emSYNGR2+p.63Cys	Infected	24	0.0216931	1
emSYNGR2+p.63Cys	Infected	48	0.0104085	1
emSYNGR2+p.63Cys	Infected	72	0.0162977	1
emSYNGR2+p.63Cys	Control	0	0.0137161	1
emSYNGR2+p.63Cys	Control	12	0.0143794	1
emSYNGR2+p.63Cys	Control	24	0.0192942	1
emSYNGR2+p.63Cys	Control	48	0.0117889	1
emSYNGR2+p.63Cys	Control	72	0.0165699	1
wtSYNGR2+p.63Arg	Infected	0	0.0165355	1
wtSYNGR2+p.63Arg	Infected	12	0.0133267	1
wtSYNGR2+p.63Arg	Infected	24	0.0238322	1
wtSYNGR2+p.63Arg	Infected	48	0.0203649	1
wtSYNGR2+p.63Arg	Infected	72	0.0238898	1
wtSYNGR2+p.63Arg	Control	0	0.0198384	1
wtSYNGR2+p.63Arg	Control	12	0.0184285	1
wtSYNGR2+p.63Arg	Control	24	0.0299218	1
wtSYNGR2+p.63Arg	Control	48	0.0199236	1
wtSYNGR2+p.63Arg	Control	72	0.0216253	1
emSYNGR2+p.63Cys	Infected	0	0.0141662	2
emSYNGR2+p.63Cys	Infected	12	0.0130975	2
emSYNGR2+p.63Cys	Infected	24	0.0261369	2
emSYNGR2+p.63Cys	Infected	48	0.021213	2
emSYNGR2+p.63Cys	Infected	72	0.0157904	2
emSYNGR2+p.63Cys	Control	0	0.0139114	2
emSYNGR2+p.63Cys	Control	12	0.0139302	2
emSYNGR2+p.63Cys	Control	24	0.017102	2
emSYNGR2+p.63Cys	Control	48	0.0196933	2
emSYNGR2+p.63Cys	Control	72	0.0113956	2
wtSYNGR2+p.63Arg	Infected	0	0.0167804	2
wtSYNGR2+p.63Arg	Infected	12	0.00862845	2
wtSYNGR2+p.63Arg	Infected	24	0.0172199	2
wtSYNGR2+p.63Arg	Infected	48	0.0177592	2
wtSYNGR2+p.63Arg	Infected	72	0.0219019	2
wtSYNGR2+p.63Arg	Control	0	0.0166093	2
wtSYNGR2+p.63Arg	Control	12	0.0276515	2
wtSYNGR2+p.63Arg	Control	24	0.0300875	2
wtSYNGR2+p.63Arg	Control	48	0.0150621	2
wtSYNGR2+p.63Arg	Control	72	0.0182607	2
emSYNGR2+p.63Cys	Infected	0	0.016077	3
emSYNGR2+p.63Cys	Infected	12	0.0154577	3
emSYNGR2+p.63Cys	Infected	24	0.0258266	3
emSYNGR2+p.63Cys	Infected	48	0.0179067	3
emSYNGR2+p.63Cys	Infected	72	0.0185532	3
emSYNGR2+p.63Cys	Control	0	0.0155224	3
emSYNGR2+p.63Cys	Control	12	0.0149453	3
emSYNGR2+p.63Cys	Control	24	0.0258958	3
emSYNGR2+p.63Cys	Control	48	0.0208114	3
emSYNGR2+p.63Cys	Control	72	0.015483	3
wtSYNGR2+p.63Arg	Infected	0	0.0256481	3
wtSYNGR2+p.63Arg	Infected	12	0.0195291	3
wtSYNGR2+p.63Arg	Infected	24	0.0272003	3
wtSYNGR2+p.63Arg	Infected	48	0.0232438	3
wtSYNGR2+p.63Arg	Infected	72	0.0269232	3
wtSYNGR2+p.63Arg	Control	0	0.0269745	3
wtSYNGR2+p.63Arg	Control	12	0.0364716	3
wtSYNGR2+p.63Arg	Control	24	0.038647	3
wtSYNGR2+p.63Arg	Control	48	0.0249668	3
wtSYNGR2+p.63Arg	Control	72	0.0242993	3

## Sheet: Raw_MOI2_PCV2b_Cys2
PCV2b
MOI = 0.00075
Viral Copies
Clone	Fraction	Time (hpi)	qPCR Triplicate	Infection Replicate	Cq	Starting Quantity (SQ)
2emSYNGR2+p.63Cys	Supernatant	0	1	1	29.9553	3429.74
2emSYNGR2+p.63Cys	Supernatant	0	2	1	30.5995	2353.74
2emSYNGR2+p.63Cys	Supernatant	0	3	1	30.4025	2640.89
2emSYNGR2+p.63Cys	Supernatant	12	1	1	24.9843	62657.8
2emSYNGR2+p.63Cys	Supernatant	12	2	1	25.5654	44615.1
2emSYNGR2+p.63Cys	Supernatant	12	3	1	25.7697	39594.1
2emSYNGR2+p.63Cys	Supernatant	24	1	1	25.1012	58519.8
2emSYNGR2+p.63Cys	Supernatant	24	2	1	25.5018	46305.2
2emSYNGR2+p.63Cys	Supernatant	24	3	1	25.689	41506.6
2emSYNGR2+p.63Cys	Supernatant	48	1	1	23.5871	141773
2emSYNGR2+p.63Cys	Supernatant	48	2	1	23.8439	122021
2emSYNGR2+p.63Cys	Supernatant	48	3	1	24.1574	101590
2emSYNGR2+p.63Cys	Supernatant	72	1	1	18.2677	3.17491e+06
2emSYNGR2+p.63Cys	Supernatant	72	2	1	18.5011	2.77016e+06
2emSYNGR2+p.63Cys	Supernatant	72	3	1	18.6556	2.531e+06
2emSYNGR2+p.63Cys	Supernatant	0	1	2	27.1091	18100.2
2emSYNGR2+p.63Cys	Supernatant	0	2	2	27.4268	15032.4
2emSYNGR2+p.63Cys	Supernatant	0	3	2	27.4984	14416.4
2emSYNGR2+p.63Cys	Supernatant	12	1	2	25.1035	58442.9
2emSYNGR2+p.63Cys	Supernatant	12	2	2	25.0516	60240.2
2emSYNGR2+p.63Cys	Supernatant	12	3	2	25.1703	56204.5
2emSYNGR2+p.63Cys	Supernatant	24	1	2	24.7269	72830.5
2emSYNGR2+p.63Cys	Supernatant	24	2	2	25.6249	43091.2
2emSYNGR2+p.63Cys	Supernatant	24	3	2	27.7099	12740.1
2emSYNGR2+p.63Cys	Supernatant	48	1	2	23.3384	163953
2emSYNGR2+p.63Cys	Supernatant	48	2	2	23.8001	125181
2emSYNGR2+p.63Cys	Supernatant	48	3	2	23.4794	150989
2emSYNGR2+p.63Cys	Supernatant	72	1	2	18.1578	3.38561e+06
2emSYNGR2+p.63Cys	Supernatant	72	2	2	19.4779	1.56521e+06
2emSYNGR2+p.63Cys	Supernatant	72	3	2	18.7302	2.42298e+06
2emSYNGR2+p.63Cys	Supernatant	0	1	3	30.0791	3190.36
2emSYNGR2+p.63Cys	Supernatant	0	2	3	30.3171	2776.05
2emSYNGR2+p.63Cys	Supernatant	0	3	3	31.1879	1668.86
2emSYNGR2+p.63Cys	Supernatant	12	1	3	25.2351	54115.4
2emSYNGR2+p.63Cys	Supernatant	12	2	3	25.4375	48077.3
2emSYNGR2+p.63Cys	Supernatant	12	3	3	25.5742	44385.5
2emSYNGR2+p.63Cys	Supernatant	24	1	3	24.3306	91811
2emSYNGR2+p.63Cys	Supernatant	24	2	3	24.4345	86403.1
2emSYNGR2+p.63Cys	Supernatant	24	3	3	24.6144	77776.9
2emSYNGR2+p.63Cys	Supernatant	48	1	3	22.6625	243384
2emSYNGR2+p.63Cys	Supernatant	48	2	3	22.5872	254321
2emSYNGR2+p.63Cys	Supernatant	48	3	3	22.7347	233318
2emSYNGR2+p.63Cys	Supernatant	72	1	3	18.4309	2.88614e+06
2emSYNGR2+p.63Cys	Supernatant	72	2	3	19.3585	1.67831e+06
2emSYNGR2+p.63Cys	Supernatant	72	3	3	18.1995	3.30413e+06
wtSYNGR2+p.63Arg	Supernatant	0	1	1	29.0868	5697.59
wtSYNGR2+p.63Arg	Supernatant	0	2	1	29.6205	4170.94
wtSYNGR2+p.63Arg	Supernatant	0	3	1	29.2017	5327.59
wtSYNGR2+p.63Arg	Supernatant	12	1	1	27.1853	17311.5
wtSYNGR2+p.63Arg	Supernatant	12	2	1	27.5508	13981.9
wtSYNGR2+p.63Arg	Supernatant	12	3	1	28.0023	10738.7
wtSYNGR2+p.63Arg	Supernatant	24	1	1	29.6491	4101.83
wtSYNGR2+p.63Arg	Supernatant	24	2	1	29.6813	4025.36
wtSYNGR2+p.63Arg	Supernatant	24	3	1	29.7994	3756.88
wtSYNGR2+p.63Arg	Supernatant	48	1	1	19.368	1.66909e+06
wtSYNGR2+p.63Arg	Supernatant	48	2	1	19.6056	1.45265e+06
wtSYNGR2+p.63Arg	Supernatant	48	3	1	22.4281	279118
wtSYNGR2+p.63Arg	Supernatant	72	1	1	15.4653	1.63314e+07
wtSYNGR2+p.63Arg	Supernatant	72	2	1	15.5943	1.51456e+07
wtSYNGR2+p.63Arg	Supernatant	72	3	1	15.5768	1.53011e+07
wtSYNGR2+p.63Arg	Supernatant	0	1	2	29.1809	5392.75
wtSYNGR2+p.63Arg	Supernatant	0	2	2	29.7409	3887.66
wtSYNGR2+p.63Arg	Supernatant	0	3	2	29.6221	4167.04
wtSYNGR2+p.63Arg	Supernatant	12	1	2	25.0952	58725.1
wtSYNGR2+p.63Arg	Supernatant	12	2	2	25.2932	52307.6
wtSYNGR2+p.63Arg	Supernatant	12	3	2	27.2629	16543.4
wtSYNGR2+p.63Arg	Supernatant	24	1	2	27.3597	15634.2
wtSYNGR2+p.63Arg	Supernatant	24	2	2	26.6851	23188.9
wtSYNGR2+p.63Arg	Supernatant	24	3	2	29.4325	4655.32
wtSYNGR2+p.63Arg	Supernatant	48	1	2	19.2852	1.75186e+06
wtSYNGR2+p.63Arg	Supernatant	48	2	2	19.658	1.40885e+06
wtSYNGR2+p.63Arg	Supernatant	48	3	2	19.7656	1.32302e+06
wtSYNGR2+p.63Arg	Supernatant	72	1	2	15.5063	1.5945e+07
wtSYNGR2+p.63Arg	Supernatant	72	2	2	16.0079	1.18935e+07
wtSYNGR2+p.63Arg	Supernatant	72	3	2	15.8666	1.29175e+07
wtSYNGR2+p.63Arg	Supernatant	0	1	3	30.105	3142.41
wtSYNGR2+p.63Arg	Supernatant	0	2	3	30.27	2853.64
wtSYNGR2+p.63Arg	Supernatant	0	3	3	30.5257	2457.54
wtSYNGR2+p.63Arg	Supernatant	12	1	3	26.491	25975.4
wtSYNGR2+p.63Arg	Supernatant	12	2	3	26.5409	25228.6
wtSYNGR2+p.63Arg	Supernatant	12	3	3	29.4595	4582.52
wtSYNGR2+p.63Arg	Supernatant	24	1	3	27.6491	13201.3
wtSYNGR2+p.63Arg	Supernatant	24	2	3	27.8671	11622
wtSYNGR2+p.63Arg	Supernatant	24	3	3	27.8483	11750.2
wtSYNGR2+p.63Arg	Supernatant	48	1	3	19.8087	1.29005e+06
wtSYNGR2+p.63Arg	Supernatant	48	2	3	20.0163	1.14269e+06
wtSYNGR2+p.63Arg	Supernatant	48	3	3	22.5338	262389
wtSYNGR2+p.63Arg	Supernatant	72	1	3	15.7527	1.38064e+07
wtSYNGR2+p.63Arg	Supernatant	72	2	3	16.0088	1.18876e+07
wtSYNGR2+p.63Arg	Supernatant	72	3	3	15.9176	1.25383e+07
2emSYNGR2+p.63Cys	Cell	0	1	1	20.3487	960172
2emSYNGR2+p.63Cys	Cell	0	2	1	20.6838	786870
2emSYNGR2+p.63Cys	Cell	0	3	1	20.8252	723433
2emSYNGR2+p.63Cys	Cell	12	1	1	23.115	185627
2emSYNGR2+p.63Cys	Cell	12	2	1	23.6601	134283
2emSYNGR2+p.63Cys	Cell	12	3	1	23.3172	164614
2emSYNGR2+p.63Cys	Cell	24	1	1	23.4898	148577
2emSYNGR2+p.63Cys	Cell	24	2	1	23.8353	121009
2emSYNGR2+p.63Cys	Cell	24	3	1	23.96	112363
2emSYNGR2+p.63Cys	Cell	48	1	1	16.0868	1.20756e+07
2emSYNGR2+p.63Cys	Cell	48	2	1	16.3471	1.03455e+07
2emSYNGR2+p.63Cys	Cell	48	3	1	15.8244	1.4113e+07
2emSYNGR2+p.63Cys	Cell	72	1	1	13.7919	4.72048e+07
2emSYNGR2+p.63Cys	Cell	72	2	1	14.743	2.68301e+07
2emSYNGR2+p.63Cys	Cell	72	3	1	14.2757	3.54149e+07
wtSYNGR2+p.63Arg	Cell	0	1	1	19.5426	1.54992e+06
wtSYNGR2+p.63Arg	Cell	0	2	1	21.6685	438371
wtSYNGR2+p.63Arg	Cell	0	3	1	20.4106	925471
wtSYNGR2+p.63Arg	Cell	12	1	1	21.3467	530726
wtSYNGR2+p.63Arg	Cell	12	2	1	21.8764	387433
wtSYNGR2+p.63Arg	Cell	12	3	1	24.2263	95926.7
wtSYNGR2+p.63Arg	Cell	24	1	1	16.7653	8.06955e+06
wtSYNGR2+p.63Arg	Cell	24	2	1	17.3208	5.80162e+06
wtSYNGR2+p.63Arg	Cell	24	3	1	17.1915	6.26464e+06
wtSYNGR2+p.63Arg	Cell	48	1	1	13.2326	6.58085e+07
wtSYNGR2+p.63Arg	Cell	48	2	1	12.8495	8.26267e+07
wtSYNGR2+p.63Arg	Cell	48	3	1	12.8529	8.24605e+07
wtSYNGR2+p.63Arg	Cell	72	1	1	11.0483	2.40906e+08
wtSYNGR2+p.63Arg	Cell	72	2	1	11.4289	1.92156e+08
wtSYNGR2+p.63Arg	Cell	72	3	1	11.2729	2.10813e+08
2emSYNGR2+p.63Cys	Cell	0	1	2	20.9403	701103
2emSYNGR2+p.63Cys	Cell	0	2	2	21.0737	647260
2emSYNGR2+p.63Cys	Cell	0	3	2	21.1764	608646
2emSYNGR2+p.63Cys	Cell	12	1	2	23.2622	174558
2emSYNGR2+p.63Cys	Cell	12	2	2	23.3059	170049
2emSYNGR2+p.63Cys	Cell	12	3	2	23.4262	158231
2emSYNGR2+p.63Cys	Cell	24	1	2	20.4592	935146
2emSYNGR2+p.63Cys	Cell	24	2	2	20.7744	774330
2emSYNGR2+p.63Cys	Cell	24	3	2	20.8874	723633
2emSYNGR2+p.63Cys	Cell	48	1	2	15.5336	1.78577e+07
2emSYNGR2+p.63Cys	Cell	48	2	2	16.3737	1.07981e+07
2emSYNGR2+p.63Cys	Cell	48	3	2	16.0946	1.27626e+07
2emSYNGR2+p.63Cys	Cell	72	1	2	14.2458	3.86132e+07
2emSYNGR2+p.63Cys	Cell	72	2	2	15.5399	1.77911e+07
2emSYNGR2+p.63Cys	Cell	72	3	2	15.0766	2.34794e+07
wtSYNGR2+p.63Arg	Cell	0	1	2	20.6905	814190
wtSYNGR2+p.63Arg	Cell	0	2	2	22.5261	271258
wtSYNGR2+p.63Arg	Cell	0	3	2	20.9917	679834
wtSYNGR2+p.63Arg	Cell	12	1	2	22.7596	235850
wtSYNGR2+p.63Arg	Cell	12	2	2	23.1428	187495
wtSYNGR2+p.63Arg	Cell	12	3	2	26.0356	33166.2
wtSYNGR2+p.63Arg	Cell	24	1	2	18.1814	3.658e+06
wtSYNGR2+p.63Arg	Cell	24	2	2	18.3474	3.31191e+06
wtSYNGR2+p.63Arg	Cell	24	3	2	20.1059	1.1555e+06
wtSYNGR2+p.63Arg	Cell	48	1	2	12.6338	1.01378e+08
wtSYNGR2+p.63Arg	Cell	48	2	2	13.0748	7.78496e+07
wtSYNGR2+p.63Arg	Cell	48	3	2	14.7086	2.92662e+07
wtSYNGR2+p.63Arg	Cell	72	1	2	12.1156	1.38262e+08
wtSYNGR2+p.63Arg	Cell	72	2	2	12.4596	1.12526e+08
wtSYNGR2+p.63Arg	Cell	72	3	2	22.1057	348899
2emSYNGR2+p.63Cys	Cell	0	1	3	21.2514	737639
2emSYNGR2+p.63Cys	Cell	0	2	3	21.4872	642602
2emSYNGR2+p.63Cys	Cell	0	3	3	21.6015	601050
2emSYNGR2+p.63Cys	Cell	12	1	3	23.1351	245053
2emSYNGR2+p.63Cys	Cell	12	2	3	23.9613	151130
2emSYNGR2+p.63Cys	Cell	12	3	3	23.4039	209403
2emSYNGR2+p.63Cys	Cell	24	1	3	23.4368	205413
2emSYNGR2+p.63Cys	Cell	24	2	3	24.8099	91995.5
2emSYNGR2+p.63Cys	Cell	24	3	3	23.8829	158229
2emSYNGR2+p.63Cys	Cell	48	1	3	15.8031	1.78684e+07
2emSYNGR2+p.63Cys	Cell	48	2	3	16.952	9.12424e+06
2emSYNGR2+p.63Cys	Cell	48	3	3	16.2582	1.36915e+07
2emSYNGR2+p.63Cys	Cell	72	1	3	13.7882	5.80772e+07
2emSYNGR2+p.63Cys	Cell	72	2	3	15.8124	1.77718e+07
2emSYNGR2+p.63Cys	Cell	72	3	3	14.338	4.21049e+07
wtSYNGR2+p.63Arg	Cell	0	1	3	20.9665	871440
wtSYNGR2+p.63Arg	Cell	0	2	3	21.2752	727465
wtSYNGR2+p.63Arg	Cell	0	3	3	24.4417	114103
wtSYNGR2+p.63Arg	Cell	12	1	3	21.576	610082
wtSYNGR2+p.63Arg	Cell	12	2	3	22.0605	459516
wtSYNGR2+p.63Arg	Cell	12	3	3	24.9112	86698.2
wtSYNGR2+p.63Arg	Cell	24	1	3	16.9998	8.87256e+06
wtSYNGR2+p.63Arg	Cell	24	2	3	17.4259	6.91506e+06
wtSYNGR2+p.63Arg	Cell	24	3	3	20.545	1.11513e+06
wtSYNGR2+p.63Arg	Cell	48	1	3	13.1481	8.44564e+07
wtSYNGR2+p.63Arg	Cell	48	2	3	12.4935	1.23868e+08
wtSYNGR2+p.63Arg	Cell	48	3	3	14.1515	4.69566e+07
wtSYNGR2+p.63Arg	Cell	72	1	3	11.485	2.23453e+08
wtSYNGR2+p.63Arg	Cell	72	2	3	13.6085	6.45166e+07
wtSYNGR2+p.63Arg	Cell	72	3	3	11.8299	1.82616e+08

## Sheet: MOI2_PCV2b_Cys2
PCV2b
MOI=0.00075
Viral Copies
Clone	Fraction	Time (hpi)	copies/uL	Log10(copies/uL)	Replicate		Clone	Fraction	Time (hpi)	Copies/Well	Log10(copies/well)	Replicate
2emSYNGR2+p.63Cys	Supernatant	0	624.329	2.79541	1		2emSYNGR2+p.63Cys	Cell	0	4.11746e+07	7.61463	1
2emSYNGR2+p.63Cys	Supernatant	12	10526.1	4.02227	1		2emSYNGR2+p.63Cys	Cell	12	8.75603e+06	6.94231	1
2emSYNGR2+p.63Cys	Supernatant	24	10976.5	4.04046	1		2emSYNGR2+p.63Cys	Cell	24	6.36581e+06	6.80385	1
2emSYNGR2+p.63Cys	Supernatant	48	32974.3	4.51817	1		2emSYNGR2+p.63Cys	Cell	48	6.54715e+08	8.81605	1
2emSYNGR2+p.63Cys	Supernatant	72	706339	5.84901	1		2emSYNGR2+p.63Cys	Cell	72	2.06549e+09	9.31502	1
2emSYNGR2+p.63Cys	Supernatant	0	3962.42	3.59796	2		2emSYNGR2+p.63Cys	Cell	0	3.26168e+07	7.51344	2
2emSYNGR2+p.63Cys	Supernatant	12	14574	4.16358	2		2emSYNGR2+p.63Cys	Cell	12	8.38062e+06	6.92328	2
2emSYNGR2+p.63Cys	Supernatant	24	14490.2	4.16107	2		2emSYNGR2+p.63Cys	Cell	24	4.05518e+07	7.60801	2
2emSYNGR2+p.63Cys	Supernatant	48	36676.9	4.56439	2		2emSYNGR2+p.63Cys	Cell	48	5.89017e+08	8.77013	2
2emSYNGR2+p.63Cys	Supernatant	72	726074	5.86098	2		2emSYNGR2+p.63Cys	Cell	72	1031763201	9.01358	2
2emSYNGR2+p.63Cys	Supernatant	0	745.801	2.87262	3		2emSYNGR2+p.63Cys	Cell	0	3.30215e+07	7.5188	3
2emSYNGR2+p.63Cys	Supernatant	12	12214.8	4.08689	3		2emSYNGR2+p.63Cys	Cell	12	1.13614e+07	7.05543	3
2emSYNGR2+p.63Cys	Supernatant	24	21332.6	4.32904	3		2emSYNGR2+p.63Cys	Cell	24	9.09104e+06	6.95861	3
2emSYNGR2+p.63Cys	Supernatant	48	60918.5	4.78475	3		2emSYNGR2+p.63Cys	Cell	48	788998804	8.89708	3
2emSYNGR2+p.63Cys	Supernatant	72	773783	5.88862	3		2emSYNGR2+p.63Cys	Cell	72	2.50455e+09	9.39873	3
wtSYNGR2+p.63Arg	Supernatant	0	1378.15	3.1393	1		wtSYNGR2+p.63Arg	Cell	0	6.18847e+07	7.79158	1
wtSYNGR2+p.63Arg	Supernatant	12	3911.68	3.59236	1		wtSYNGR2+p.63Arg	Cell	12	2.2954e+07	7.36086	1
wtSYNGR2+p.63Arg	Supernatant	24	990.339	2.99578	1		wtSYNGR2+p.63Arg	Cell	24	3.01657e+08	8.47951	1
wtSYNGR2+p.63Arg	Supernatant	48	390217	5.59131	1		wtSYNGR2+p.63Arg	Cell	48	3.84826e+09	9.58526	1
wtSYNGR2+p.63Arg	Supernatant	72	3.89818e+06	6.59086	1		wtSYNGR2+p.63Arg	Cell	72	1.07312e+10	10.0307	1
wtSYNGR2+p.63Arg	Supernatant	0	1006.84	3.00296	2		wtSYNGR2+p.63Arg	Cell	0	3.73506e+07	7.5723	2
wtSYNGR2+p.63Arg	Supernatant	12	13879.1	4.14236	2		wtSYNGR2+p.63Arg	Cell	12	1.05836e+07	7.02463	2
wtSYNGR2+p.63Arg	Supernatant	24	4852.89	3.686	2		wtSYNGR2+p.63Arg	Cell	24	174247924	8.24117	2
wtSYNGR2+p.63Arg	Supernatant	48	373644	5.57246	2		wtSYNGR2+p.63Arg	Cell	48	4.48069e+09	9.65135	2
wtSYNGR2+p.63Arg	Supernatant	72	3.39633e+06	6.53101	2		wtSYNGR2+p.63Arg	Cell	72	6269693360	9.79725	2
wtSYNGR2+p.63Arg	Supernatant	0	704.466	2.84786	3		wtSYNGR2+p.63Arg	Cell	0	3.99726e+07	7.60176	3
wtSYNGR2+p.63Arg	Supernatant	12	6400.51	3.80621	3		wtSYNGR2+p.63Arg	Cell	12	2.674e+07	7.42716	3
wtSYNGR2+p.63Arg	Supernatant	24	3047.79	3.48398	3		wtSYNGR2+p.63Arg	Cell	24	3.9469e+08	8.59626	3
wtSYNGR2+p.63Arg	Supernatant	48	304093	5.48301	3		wtSYNGR2+p.63Arg	Cell	48	5.20811e+09	9.71668	3
wtSYNGR2+p.63Arg	Supernatant	72	3.18603e+06	6.50325	3		wtSYNGR2+p.63Arg	Cell	72	1.01517e+10	10.0065	3

[truncated: 2 more sheets: Raw_MOI2_SYNGR2_Cys2, MOI2_SYNGR2_Cys2]
